# Supplementary material for: Comprehensive genome-wide analysis of the HMGR gene family of Asparagus taliensis and functional validation of AtaHMGR10 under different abiotic stresses
Source: Front Plant Sci. 2025 Feb 20;16:1455592. doi: 10.3389/fpls.2025.1455592 (PMC11883692; doi:10.3389/fpls.2025.1455592)
Supplement: Supplementary file 1 [file DataSheet1.zip]

Archive with 12 entries (10 files):
- Data Sheet 1/
- Data Sheet 1/Data Sheet 1/
- Data Sheet 1/Data Sheet 1/Figures.docx
- Data Sheet 1/Data Sheet 1/Table S1.  List of primers used in the present study.xlsx
- Data Sheet 1/Data Sheet 1/Table S2.  List of the 18 AtaHMGR genes identified in this study.xlsx
- Data Sheet 1/Data Sheet 1/Table S3. Collinearity analysis of gene number statistics between species.xlsx
- Data Sheet 1/Data Sheet 1/Table S4.  KaKs ratio of HMGR gene pairs.xlsx
- Data Sheet 1/Data Sheet 1/Table S5. The identified genes used as evolutionary controls for HMGR gene phylogenetic analysis.xlsx
- Data Sheet 1/Data Sheet 1/Table S6. Cis-element abundance across AtaHMGR gene promoters.xlsx
- Data Sheet 1/Data Sheet 1/Table S7. Secondary structure of AtaHMGR proteins.xlsx
- Data Sheet 1/Data Sheet 1/Table S8. Docking Scores of AtaHMGR Proteins with Various Ligands (NAD, NADH, NADP, and NADPH).xlsx
- Data Sheet 1/Data Sheet 1/Table S9. TPM values of genes in different tissues and in response to MeJA treatment in A. taliensis.xlsx
