# Supplementary material for: Comprehensive genome-wide analysis of the HMGR gene family of Asparagus taliensis and functional validation of AtaHMGR10 under different abiotic stresses
Source: Front Plant Sci. 2025 Feb 20;16:1455592. doi: 10.3389/fpls.2025.1455592 (PMC11883692; doi:10.3389/fpls.2025.1455592)
Supplement: Supplementary file 1 [file DataSheet1.zip › Data Sheet 1/Data Sheet 1/Table S1. List of primers used in the present study.xlsx]

## Sheet: Table S1
Table S1. List of primers used in the present study
Table S1. List of primers used in the present study
Primer names	sequence 5'-3'	Purpose
AtaHMGR10-1F	ATGGACCTCCGCCGGC	Gene clone
AtaHMGR10-1R	TTAGGAGGCAGCTTTGGTGATG	Gene clone
AtaHMGR10-2F	AACACGGGGGACTTTGCAACATGGACCTCCGCCGGCGG	vector construction
AtaHMGR10-2R	CGGCCGCTGAGGAGGCAGCTTTGGTGATGTCC	vector construction
AtaHMGR10-3F	gaccatggtaagatctATGGACCTCCGCCGGC	GFPfusion vector construction
AtaHMGR10-3R	actagtgctcaccatcGGAGGCAGCTTTGGTGATG	GFPfusion vector construction
AtaHMGR10-qF	GCGATGAGCGTTGTGTTGAG	qPCR
AtaHMGR10-qR	TACCTGCAAGCGAGCATTGA	qPCR
ACTIN-qF	TGACTACGAGCAGGAGATGGAA	qPCR
ACTIN-qR	AAACGAGGGCTGGAACAAGA	qPCR
