# Supplementary material for: Comprehensive genome-wide analysis of the HMGR gene family of Asparagus taliensis and functional validation of AtaHMGR10 under different abiotic stresses
Source: Front Plant Sci. 2025 Feb 20;16:1455592. doi: 10.3389/fpls.2025.1455592 (PMC11883692; doi:10.3389/fpls.2025.1455592)
Supplement: Supplementary file 1 [file DataSheet1.zip › Data Sheet 1/Data Sheet 1/Table S2. List of the 18 AtaHMGR genes identified in this study.xlsx]

## Sheet: Table S2
Table S2. List of the 18 AtaHMGR genes identified in this study
Gene Name	Gene ID	Chromosome location	Start	End	Gene length (bp)	Strand	Number of exons	Number of introns	CDS size(bp)	Protein length	Mw (Da)	pI	Aliphatic Index	GRAVY	Instability Index	Predict Subcellular localization (WoLF PSORT)
AtaHMGR1	Ata01G025890.1	Chr01	91231464	91232141	678	-	1	0	678	225	24513.5	5.91	95.29	0.144	52.1(unstable)	Vacular membrane
AtaHMGR2	Ata01G036190.1	Chr01	119986266	119986952	687	+	2	1	276	91	9653.31	9.15	83.41	0.304	46(unstable)	Cytosol
AtaHMGR3	Ata02G000060.1	Chr02	55576	56340	765	+	1	0	765	254	27389.5	6.43	94.8	0.106	57.81(unstable)	Cytosol
AtaHMGR4	Ata03G030000.1	Chr03	64112736	64114059	1324	-	2	1	432	143	15471.1	9.62	88.67	-0.045	53.98(unstable)	Cytosol
AtaHMGR5	Ata03G036840.1	Chr03	102973297	102979193	5897	+	6	5	999	332	36404.8	8.9	97.2	0.292	51.83(unstable)	Vacular membrane
AtaHMGR6	Ata04G026270.1	Chr04	73970711	73971226	516	+	1	0	516	171	18423.1	5.24	87.84	-0.181	54.27(unstable)	Chloroplast
AtaHMGR7	Ata05G007990.1	Chr05	17026488	17027800	1313	-	3	2	396	131	14179.4	9.15	79.77	-0.147	50.48(unstable)	Mitochondrion
AtaHMGR8	Ata05G018500.1	Chr05	76928083	76933246	5164	+	4	3	1722	573	60769.9	7.49	92.44	0.095	44.41(unstable)	Endoplasmic reticulum
AtaHMGR9	Ata05G023970.1	Chr05	95515772	95516536	765	-	1	0	765	254	27590.7	5.14	92.8	0.104	57.35(unstable)	Plasma membrane
AtaHMGR10	Ata05G037630.1	Chr05	125780545	125787561	7017	+	4	3	1719	572	61010.1	7.03	94.34	0.067	51.49(unstable)	Plasma membrane
AtaHMGR11	Ata05G037720.1	Chr05	125936592	125942816	6225	+	4	3	1719	572	61010.1	7.03	94.34	0.067	51.49(unstable)	Plasma membrane
AtaHMGR12	Ata06G012300.1	Chr06	22581841	22588703	6863	-	6	5	1260	419	45989	9.85	85.44	-0.147	66.4(unstable)	Plasma membrane
AtaHMGR13	Ata07G042230.1	Chr07	136661357	136662010	654	-	2	1	492	163	17940.9	7.6	100.43	0.196	60.53(unstable)	Chloroplast
AtaHMGR14	Ata08G015310.1	Chr08	34292001	34293726	1726	+	2	1	333	110	11834	8.57	117.73	0.659	42.16(unstable)	Vacular membrane
AtaHMGR15	Ata08G026250.1	Chr08	95216727	95218451	1725	-	2	1	333	110	11830	8.55	113.27	0.625	38.1(stable)	Vacular membrane
AtaHMGR16	Ata0G004360.1	C060_E2C01	104776	105456	681	-	1	0	681	226	24538.4	5.53	93.14	0.101	54.98(unstable)	Plasma membrane
AtaHMGR17	Ata0G007610.1	C135_E3C05	256592	257903	1312	-	3	2	396	131	14311.6	9.44	84.2	-0.125	52.49(unstable)	Mitochondrion
AtaHMGR18	Ata0G021390.1	C511_E3C05	81864	86377	4514	-	5	4	1674	557	59357.2	8.42	91.96	0.104	45.68(unstable)	Endoplasmic reticulum
