# Supplementary material for: Comprehensive genome-wide analysis of the HMGR gene family of Asparagus taliensis and functional validation of AtaHMGR10 under different abiotic stresses
Source: Front Plant Sci. 2025 Feb 20;16:1455592. doi: 10.3389/fpls.2025.1455592 (PMC11883692; doi:10.3389/fpls.2025.1455592)
Supplement: Supplementary file 1 [file DataSheet1.zip › Data Sheet 1/Data Sheet 1/Table S3. Collinearity analysis of gene number statistics between species.xlsx]

## Sheet: Table S3
Table S3. Collinearity analysis of gene number statistics between species
Species Gene ID	Nymphaea colorata	Arabidopsis thaliana	Dioscorea zingiberensis	Asparagus setaceus	Asparagus racemosus	Asparagus officinalis
AtaHMGR8	√(1)	\	√(2)	√(2)	√(2)	√(2)
AtaHMGR10	\	\	√(1)	√(1)	√(2)	√(2)
AtaHMGR11	\	√(1)	√(2)	√(1)	√(1)	√(1)
SUM	1	1	5	4	5	5
Note:√represent gene duplication events, \ represent no gene duplication events
