# Supplementary material for: Comprehensive genome-wide analysis of the HMGR gene family of Asparagus taliensis and functional validation of AtaHMGR10 under different abiotic stresses
Source: Front Plant Sci. 2025 Feb 20;16:1455592. doi: 10.3389/fpls.2025.1455592 (PMC11883692; doi:10.3389/fpls.2025.1455592)
Supplement: Supplementary file 1 [file DataSheet1.zip › Data Sheet 1/Data Sheet 1/Table S4. KaKs ratio of HMGR gene pairs.xlsx]

## Sheet: Table S4-1
Table S4-1 Ka/Ks ratio of AtaHMGRs replication gene pairs
Seq_1	Seq_2	Ka	Ks	Ka/Ks	EffectiveLen	AverageS-sites	AverageN-sites	cN	cS	pN	pS
AtaHMGR1	AtaHMGR8	0.051665	0.142795	0.361811	672	167.917	504.083	25.1667	21.8333	0.0499256	0.130025
AtaHMGR1	AtaHMGR9	0.0639749	0.151593	0.422017	648	161.5	486.5	29.8333	22.1667	0.0613224	0.137255
AtaHMGR1	AtaHMGR3	0.0697547	0.140995	0.494732	645	162.083	482.917	32.1667	20.8333	0.0666091	0.128535
AtaHMGR10	AtaHMGR11	0	0	NaN	1716	429.667	1286.33	0	0	0	0
AtaHMGR10	AtaHMGR3	0.29346	1.02324	0.286796	705	180	525	127.5	100.5	0.242857	0.558333
AtaHMGR11	AtaHMGR3	0.29346	1.02324	0.286796	705	180	525	127.5	100.5	0.242857	0.558333
AtaHMGR12	AtaHMGR9	0.0556707	0.074757	0.744689	708	172.167	535.833	28.75	12.25	0.0536547	0.071152
AtaHMGR12	AtaHMGR8	0.311491	0.458245	0.679747	1113	276.083	836.917	213.333	94.6667	0.254904	0.342892
AtaHMGR13	AtaHMGR1	0.00828547	0.059733	0.138708	486	121.917	364.083	3	7	0.00823987	0.0574163
AtaHMGR13	AtaHMGR8	0.0550135	0.142931	0.384895	483	121.667	361.333	19.1667	15.8333	0.0530443	0.130137
AtaHMGR14	AtaHMGR15	0.0124012	0.0479684	0.25853	330	86.0833	243.917	3	4	0.0122993	0.0464666
AtaHMGR14	AtaHMGR3	0.114276	0.164538	0.69453	291	75.5833	215.417	22.8333	11.1667	0.105996	0.14774
AtaHMGR14	AtaHMGR12	0.124747	0.1497	0.833315	291	74.9167	216.083	24.8333	10.1667	0.114925	0.135706
AtaHMGR14	AtaHMGR9	0.156063	0.179422	0.869809	309	78.3333	230.667	32.5	12.5	0.140896	0.159574
AtaHMGR15	AtaHMGR3	0.109026	0.180522	0.603947	291	75.8333	215.167	21.8333	12.1667	0.101472	0.16044
AtaHMGR15	AtaHMGR12	0.119452	0.165558	0.721508	291	75.1667	215.833	23.8333	11.1667	0.110425	0.148559
AtaHMGR15	AtaHMGR9	0.150925	0.195105	0.773559	309	78.5833	230.417	31.5	13.5	0.136709	0.171792
AtaHMGR2	AtaHMGR15	0.119444	0.219412	0.544383	252	64.8333	187.167	20.6667	12.3333	0.110419	0.190231
AtaHMGR2	AtaHMGR14	0.122288	0.231558	0.528108	252	64.4167	187.583	21.1667	12.8333	0.112839	0.199224
AtaHMGR2	AtaHMGR12	0.130133	0.249219	0.522163	252	63.6667	188.333	22.5	13.5	0.119469	0.212042
AtaHMGR2	AtaHMGR3	0.185708	0.23749	0.781962	258	65.5	192.5	31.6667	13.3333	0.164502	0.203562
AtaHMGR3	AtaHMGR12	0.0494365	0.0814051	0.60729	708	175	533	25.5	13.5	0.0478424	0.0771429
AtaHMGR4	AtaHMGR8	0.109558	0.204212	0.536493	402	104.417	297.583	30.3333	18.6667	0.101932	0.178771
AtaHMGR4	AtaHMGR3	0.156785	0.210718	0.744048	420	108.417	311.583	44.0833	19.9167	0.141482	0.183705
AtaHMGR5	AtaHMGR3	0.111066	0.193073	0.575253	642	160.083	481.917	49.75	27.25	0.103234	0.170224
AtaHMGR5	AtaHMGR9	0.112844	0.188373	0.599048	642	157.583	484.417	50.75	26.25	0.104765	0.166579
AtaHMGR5	AtaHMGR12	0.262862	0.497536	0.528328	897	226.167	670.833	148.75	82.25	0.221739	0.36367
AtaHMGR5	AtaHMGR8	0.291053	0.528285	0.550939	951	236.25	714.75	172.417	89.5833	0.241227	0.379189
AtaHMGR6	AtaHMGR8	0.0630245	0.134775	0.467626	513	127	386	23.3333	15.6667	0.060449	0.12336
AtaHMGR6	AtaHMGR3	0.0659368	0.0799287	0.824945	513	127.5	385.5	24.3333	9.66667	0.0631215	0.075817
AtaHMGR6	AtaHMGR9	0.0747563	0.0969088	0.771408	513	126.5	386.5	27.5	11.5	0.0711514	0.0909091
AtaHMGR6	AtaHMGR12	0.0867113	0.13475	0.643499	468	112.833	355.167	29.0833	13.9167	0.0818864	0.123338
AtaHMGR7	AtaHMGR4	0.0348799	0.041283	0.844897	393	99.5833	293.417	10	4	0.0340812	0.0401674
AtaHMGR7	AtaHMGR8	0.129079	0.20395	0.632893	366	93.3333	272.667	32.3333	16.6667	0.118582	0.178571
AtaHMGR7	AtaHMGR3	0.181426	0.223534	0.811628	384	97	287	46.25	18.75	0.16115	0.193299
AtaHMGR8	AtaHMGR3	0.0657389	0.0843981	0.778915	744	187.917	556.083	35	15	0.0629402	0.0798226
AtaHMGR8	AtaHMGR11	0.141092	1.21692	0.115942	1674	417.667	1256.33	161.583	251.417	0.128615	0.601955
AtaHMGR8	AtaHMGR10	0.141092	1.21692	0.115942	1674	417.667	1256.33	161.583	251.417	0.128615	0.601955
AtaHMGR9	AtaHMGR3	0.0459603	0.0517447	0.888214	762	190	572	25.5	9.5	0.0445804	0.05
AtaHMGR9	AtaHMGR8	0.0772933	0.103762	0.744907	744	185.75	558.25	41	18	0.0734438	0.0969044

## Sheet: Table S4-2
Table S4-2.Duplication type identification results of AtaHMGRs in A.taliensis
Gene Name	Duplication Types
AtaHMGR1	WGD or Segmental
AtaHMGR2	Dispersed
AtaHMGR3	Dispersed
AtaHMGR4	Dispersed
AtaHMGR5	WGD or Segmental
AtaHMGR6	Dispersed
AtaHMGR7	WGD or Segmental
AtaHMGR8	WGD or Segmental
AtaHMGR9	Dispersed
AtaHMGR10	WGD or Segmental
AtaHMGR11	Proximal
AtaHMGR12	WGD or Segmental
AtaHMGR13	Dispersed
AtaHMGR14	Dispersed
AtaHMGR15	Dispersed
AtaHMGR16	WGD or Segmental
AtaHMGR17	WGD or Segmental
AtaHMGR18	Dispersed

## Sheet: Table S4-3
Table S4-3 Ka/Ks ratio of replicating gene pairs in interspecific collinear analysis
Seq_1	Seq_2	Ka	Ks	Ka/Ks	EffectiveLen	AverageS-sites	AverageN-sites	cN	cS	pN	pS	Note
Nymphaea colorata
AtaHMGR8	NcHMGR1	0.235707	1.95609	0.120499	1668	415.5	1252.5	253.333	288.667	0.202262	0.694745
Arabidopsis thaliana
AtaHMGR11	AtHMGR1	0.21669	NaN	NaN	1644	408.583	1235.42	232.5	322.5	0.188196	0.789313	High Sequence Divergence Value (pS>=0.75)
Dioscorea zingiberensis
AtaHMGR8	DzHMGR1	0.160346	1.5132	0.105966	1635	403.167	1231.83	177.833	262.167	0.144365	0.650269
AtaHMGR8	DzHMGR2	0.151227	1.1423	0.132387	1671	416.333	1254.67	171.833	244.167	0.136955	0.586469
AtaHMGR10	DzHMGR1	0.173557	1.42496	0.121798	1638	406.333	1231.67	190.833	259.167	0.154939	0.637818
AtaHMGR11	DzHMGR2	0.145749	1.67987	0.0867622	1665	415.583	1249.42	165.5	278.5	0.132462	0.670142
AtaHMGR11	DzHMGR3	0.129222	1.49609	0.0863727	1125	274.833	850.167	100.917	178.083	0.118702	0.647968
Asparagus setaceus
AtaHMGR8	AsHMGR1	0.0133311	0.100971	0.132028	1710	423.417	1286.58	17	40	0.0132133	0.0944696
AtaHMGR8	AsHMGR2	0.142953	1.03743	0.137796	1674	417.167	1256.83	163.583	234.417	0.130155	0.561926
AtaHMGR10	AsHMGR1	0.153393	1.14587	0.133866	1677	415.5	1261.5	175	244	0.138724	0.587244
AtaHMGR11	AsHMGR2	0.014969	0.105172	0.142329	1710	428	1282	19	42	0.0148206	0.0981308
Asparagus racemosus
AtaHMGR8	ArHMGR1	0.0141338	0.142269	0.0993454	1710	424.417	1285.58	18	55	0.0140014	0.12959
AtaHMGR8	ArHMGR2	0.145289	1.16017	0.125231	1674	416.583	1257.42	166.083	245.917	0.132083	0.590318
AtaHMGR10	ArHMGR1	0.143319	1.22004	0.117471	1671	415.167	1255.83	163.833	250.167	0.130458	0.602569
AtaHMGR10	ArHMGR2	0.00942359	0.0844739	0.111556	1707	425.583	1281.42	12	34	0.00936464	0.0798903
AtaHMGR11	ArHMGR2	0.00942359	0.0844739	0.111556	1707	425.583	1281.42	12	34	0.00936464	0.0798903
Asparagus officinalis
AtaHMGR8	AoHMGR1	0.00754644	0.0769126	0.0981171	1059	259.917	799.083	6	19	0.0075086	0.0731004
AtaHMGR8	AoHMGR2	0.125443	1.24655	0.100632	1089	266.583	822.417	95	162	0.115513	0.60769
AtaHMGR10	AoHMGR1	0.0648959	1.11708	0.0580944	1056	257.083	798.917	49.6667	149.333	0.0621675	0.580875
AtaHMGR10	AoHMGR2	0.0466666	0.108131	0.431575	1122	274.75	847.25	38.3333	27.6667	0.0452444	0.100698
AtaHMGR11	AoHMGR2	0.0466666	0.108131	0.431575	1122	274.75	847.25	38.3333	27.6667	0.0452444	0.100698
