# Supplementary material for: Comprehensive genome-wide analysis of the HMGR gene family of Asparagus taliensis and functional validation of AtaHMGR10 under different abiotic stresses
Source: Front Plant Sci. 2025 Feb 20;16:1455592. doi: 10.3389/fpls.2025.1455592 (PMC11883692; doi:10.3389/fpls.2025.1455592)
Supplement: Supplementary file 1 [file DataSheet1.zip › Data Sheet 1/Data Sheet 1/Table S5. The identified genes used as evolutionary controls for HMGR gene phylogenetic analysis.xlsx]

## Sheet: Table S5
Table S5. The identified genes used as evolutionary controls for HMGR gene phylogenetic analysis
Species	Gene Name	Gene ID	Amino Acids sequences
Arabidopsis thaliana	AtHMGR1	AT1G76490.1	MKKKQAGPQQTCEFVSYKTLLISPSHLSRHLTTSLLSPLSPPWRDYSFPPMDLRRRPPKPPVTNNNNSNGSFRSYQPRTSDDDHRRRATTIAPPPKASDALPLPLYLTNAVFFTLFFSVAYYLLHRWRDKIRYNTPLHVVTITELGAIIALIASFIYLLGFFGIDFVQSFISRASGDAWDLADTIDDDDHRLVTCSPPTPIVSVAKLPNPEPIVTESLPEEDEEIVKSVIDGVIPSYSLESRLGDCKRAASIRREALQRVTGRSIEGLPLDGFDYESILGQCCEMPVGYIQIPVGIAGPLLLDGYEYSVPMATTEGCLVASTNRGCKAMFISGGATSTVLKDGMTRAPVVRFASARRASELKFFLENPENFDTLAVVFNRSSRFARLQSVKCTIAGKNA…
Arabidopsis thaliana	AtHMGR2	AT2G17370.1	MEDLRRRFPTKKNGEEISNVAVDPPLRKASDALPLPLYLTNTFFLSLFFATVYFLLSRWREKIRNSTPLHVVDLSEICALIGFVASFIYLLGFCGIDLIFRSSSDDDVWVNDGMIPCNQSLDCREVLPIKPNSVDPPRESELDSVEDEEIVKLVIDGTIPSYSLETKLGDCKRAAAIRREAVQRITGKSLTGLPLEGFDYNSILGQCCEMPVGYVQIPVGIAGPLLLDGVEYSVPMATTEGCLVASTNRGFKAIHLSGGAFSVLVKDAMTRAPVVRFPSARRAALVMFYLQDPSNFERLSLIFNKSSRFARLQSITCTIAGRNLYPRFACSTGDAMGMNMVSKGVQNVLDFVKSEFPDMDVIGISGNYCSDKKASAVNWIEGRGKHVVCEAFIKAEIVE…
Asparagus officinalis	AoHMGR1	evm.model.AsparagusV1_05.1543	MPIGFVALPVGIAGPLVLDGRTYYVPMATTEGCLVASTNRGCKAIGESGGAQSVVLRDGMTRAPAVRFGTAARAAELKFFLEDPANFDTLAIVFNRSSRFGRLQGIKCSLAGRNLYMRFSCSTGDAMGMNMVSKGVQNVLDYLQTDFSDMDVISISGNFCSDKKPAAVNWIEGRGKSVVCEAIIKEEVVKKVLKTSVSALVELNMIKNLAGSAVAGALGGFNAHASNIVSAVFIATGQDPAQNVESSHCITMMEAVNDGKDLHISVTMPSIEVGTVGGGTQLASQSACLDLLGVKGASLESPGSNARLLATIVAGSVLAGELSLMSALAAGQLVRSHMKYNRSSRDMTKAAAS*
Asparagus officinalis	AoHMGR2	evm.model.AsparagusV1_05.3121	MVRILGAQRKWVRQKEVGYVVLHCKSAPTANFGDLPLNDEEIVQSVVAGVTPSYILESKLNDTHRAAKLRRDSLKVITGRSIDGLPLDGFDYDSILGQCCEMPVGFVQLPVGIAGPLVLDSMMSSRFARLQGIQCSLAGRNLYMRFSCSTGDAMGMNMVSKGVQNVLDYLQSDFPDMEVVSISGNFCSDKKPAAVNWIEGRGKSVVCEAIIKEEVVKKVLKTNVQALVELNTVKNLAGSAIAGALGGFNAHASNIVTAVFIATGQDPAQNVESSHCITMMEAVNDGKDLHVSVTMPSIEVGTVGGGTQLASQSACLDLLGVKGANPESPGSNARLLATIIAGAVLAGELSLMSALAAGQLVKSHMKYNRSNRDIAKAAS*
Asparagus racemosus	ArHMGR1	Arac_007206-RA	MEARRRYPSTAAGRRSSPADTSAKVDPKIQASDALPLPIRHTNLLFSLLFMASLFFLMRRWREKIRTSTPLHVVGFVEILSIVSLVASLIYLLSFFGIAFVQSSVSSSDDEEENQQQKQQQQRYPPPPPPPCPLLVDAAAAGEKPNGGISTIPVEDEEIIESVVMGKTPSYSLESKLGDCKRAASVRREALKRITSRNLNGLPLDGFDYDSILGQCCEMPIGFVALPVGIAGPLVLDGRTYYVPMATTEGCLVASTNRGCKAIGESGGAQSVVLRDGMTRAPAVRFGTAARAAELKFFLEDPANFDTLAVVFNRSSRFGRLQGVKCSLAGRNLYMRFSCSTGDAMGMNMVSKGVQNVLDYLQTDFPDMDVISISGNFCSDKKPAAVNWIEGRGKSVVCE…
Asparagus racemosus	ArHMGR2	Arac_008510-RA	MDLRRRPPRPPSLSPPATPISAPAPAPAVNKQQQQQQRVQASDALPLPIRHTNKLFSALFMASLYFLMSRWREKIRSSTPLHLLTLSEILAVSAFVSSLIYLISFFGIAYVQSFISDSNHDEEDDQIISGDRAQQPICPLLATAAPAADSGDLPLDDQEIVQSVVAGVTPSYILESKLNDTHRAAKLRRESLKLITGRSIDGLPLDGFDYDSILGQCCEMPVGFVQLPVGIAGPLVLDSRVYYVPMATTEGCLVASTNRGCKAIAESGGAMSVVLRDGMTRAPAVRFGTAKRSAELKHFLEEPANFETLALIFNRSSRFARLQGIQCSLAGRNLYMRFSCSTGDAMGMNMVSKGVQNVLDYLQSDFPDMEVVSISGNFCSDKKPAAVNWIEGRGKSVVC…
Asparagus setaceus	AsHMGR1	Ase05G1152-RA	MEVRRRYPSAAATGHRSSPVDPSAKVDSKIQASDALPLPIRHTNLLFSFLFMASLFFLMRRWREKIRTSTPLHVVGFVEILSIVSLVASLIYLLSFFGIAFVQSSVSSSDDEEENQQQNQQQQRYAPPPPPCPLLVDAAAGEKPNGGISTIPVEDEEIIESVVMGKTPSYSLESKLGDCKRAASVRREALKRITSRNLNGLPLDGFDYASILGQCCEMPIGFVALPVGIAGPLVLDGRTYYVPMATTEGCLVASTNRGCKAIGESGGAQSVVLRDGMTRAPAVRFGTAARSAELKFFLEDPANFDTLAVVFNRSSRFGRLQGIKCSLAGRNLYMRFSCSTGDAMGMNMVSKGVQNVLDYLQTDFPDMDVISISGNFCSDKKPAAVNWIEGRGKSVVCEA…
Asparagus setaceus	AsHMGR2	Ase05G2953-RA	MDLRRRPPRPSPLSPPPPLTPISASASAPAANKRQQRVQASDALPLPIRHTNKLFSALFMASLYFLMSRWREKIRSSTPLHLLTLTEIVAVSAFVSSLIYLISFFGIAYVQSFISDSNHDEEDDQIINGDRAQQPICPLLVTAAPAANSGDLPLDDQEIVQSVVAGVTPSYILESKLNDTHRAAKLRRESLKLITGRNIDGLPLDGFDYDSILGQCCEMPVGFVQLPVGIAGPLVLDSRVYYVPMATTEGCLVASTNRGCKAIAESGGAMSVVLRDGMTRAPAVRFGTAKRSAELKFFLEEPANFETLALIFNRSSRFARLQGIQCSLAGRNLYMRFSCSTGDAMGMNMVSKGVQNVLDYLQSDFPDMEVVSISGNFCSDKKPAAVNWIEGRGKSVVCE…
Dioscorea zingiberensis	DzHMGR1	LG01G03402	MAISIYKYSSQPHVIHSPRRRKRRWKRFHSGGAKRRKRPVMEARRRRLPLRPPPAAPAYRLPTSPQASDAFPLPIRLTNHVFVVLFVASLAFLMRRWRSKIISGAPLHAVDLPELAAVISFVSSLTYLLNFFGIPFVQPFLFPSPDDVSVSSSAKKIQSFSSPDETPAEKIPSFCPKIDPLEKKIEPLSHESDEEIIESVSSGLTPSYILESKLGDCRRAAGVRREALKRMTGRHIEGLPIDGFDYESILGQCCEMPIGFVTLPVGIAGPLVLDGMKYYVPMATTEGCLVASTNRGCKAISESGGAASVVLRDRMTRAPVVRFASAKRAAELKFFLEAQANFETLAIVFNRSSRFARLQGIHCSLAGKNLYMRFSCSTGDAMGMNMVSKGVQNVLDYLQ…
Dioscorea zingiberensis	DzHMGR2	LG01G04385	MKMNPSLSAYKERTEPSLTIAVIEGKPLAPPETMDVRRRLPSKPAASERKPTPSTARVQASDALPLPIRHTNKIFSALFMAALYFLMCRWREKVRTSTPLHLLTLSEIFAFVSLVASLIYLISFFGITYVQSSIPSNEDEIDDEVVVNDRHFPPALNAPSTSPPPPPCPLLVDTSDAKIPSFCPDDNDDEIVRSVVSGKTPSYILESKLGDCRRAAGVRREVLRRITGSAMQGLPLDGFDYQSILGQCCEMPVGYVTLPVGIAGPLALDGKIYYLPMATTEGCLVASTNRGCKAISVSGGAESVVLRDGMTRAPVVRFGSAKRAADLKFFLEDPSNSDTLALVFNRSSRFAKLQGIQCALAGKNVYMRFSCSTGDAMGMNMVSKGVQNVLDYLQDDFPD…
Dioscorea zingiberensis	DzHMGR3	LG01G06063	MTGRAMEGLPLDGFDYEAILGQCCEMPVGYVTLPVGIAGPLVLDGMSYYLPMATTEGCLVASTNRGCKAISMSGGAESVVHQDAMTRAPVVSLPSIRRAADLKFFVEDPANFDTLAAVFNRSSRFGRLQGIHCSLAGRNVYLRFSCRTGDAMGMNMVSKGVQNVLEYLWGDFPDMHVISISGNYCSDKKSAAVNWIEGRGKSVVCGATIKEEVVEKVLKTTVSALIELNTAKNLVGSAVAGSLGGFNAHASNIVSAIFIATGQDPAQNVESSQCLTLFERDGKDLYVSVSMPCIEVGTVGGGTQLAAQAACLELLGVKGAGLETPGSNSRRLASIIAGAVLAGELSLMSALASGQLVKSHMKYNRSSRDIAKAAV
Nymphaea colorata	NcHMGR1	rna-XM_031637522.2	METRRRVVAKRPEPKGAAANQAAGRAKTRLALASDALPLPANVTNKFFLVLFFLSSYYLMRRWREKIRTNTLLHLLTFWEIVAILSFLSSFIYLFGFFGIIYVQPFVSRSSEEWDDLEPEPHRQASPPCAVQAPLRAQPADLAGDPEEEVIMGVVNGTVPSHTLESRLGDCQRAAGVRRKALEIVSGRSVDGLPLDGFDYGSILGQCCELPIGYVQIPVGIAGPLLMKGKGEVYVPMATTEGCLVASTNRGCKAIYASGGVDSVCVRDGMSRAPAVRLASARRAAELKFFLEDPMNFETVSMVFNRTSRFARLQSIKCALAGRILYMRFVCATGDAMGMNMVSKGVQNVLDFLRNDFPDMDIISLSGNYCSDKKPAAVNWIEGRGKSVVCDAIIKEEVV…
Asparagus taliensis	AtaHMGR1	Ata01G025890.1	MNLLFSFLFMASLFFLMRRWREKIRTSTPLHVVGFVEILSIVSLVASLIYLLSFFGIAFVQSSVSSSDDEEENQQQSQQQQRYPPPPPPCPLLVDAAAAGEKPNGGIPTIPVKDEEIIESVVMGTTPSYSLESKLGDCKRTAGVQREALRRITGRNLNGLPLDGFDYASILCQCCEMPIGFVALPVGTAGPLVLDGRTYYVPMATTKGCLVASTKIELCVKSGKS
Asparagus taliensis	AtaHMGR2	Ata01G036190.1	MGSITPPFPAGMSTPVRFLMVLDETAYVNVPMATTEGCLVASTNRGCKVIGESGGAQSVVLRDGMTRAPAVRFVLRVQGHRGVMCHVSLFN
Asparagus taliensis	AtaHMGR3	Ata02G000060.1	MGSITPPFPAGMSTPVRFLMVLDETAYVNVPMATTEGCLVASTNRGCKVIGESGGAQSVVLRDGMTRAPAVRFVLRVQGHRGVMCHVSLFN
Asparagus taliensis	AtaHMGR4	Ata03G030000.1	MGTTPSYSLESKLGDCKRVAGVRREALRRITGRNLNGLPLDGFDYASILGQCCKMPIGFVALPVGIAGPLVLDGRTYYMPMATTEGCLVASTNRGCKAIRESGGAQSVVLRDGMTRARRDYKNLQQCATKVLTTYIALSKVLY
Asparagus taliensis	AtaHMGR5	Ata03G036840.1	MNLLFSFLFMASLFFLMRRWRKKIRTSTPLHVVMFTYLLCRSPQKDAFPPSFFLLGCKFFLFAVAAAAAGKKPNGGISTIPIEDEEIIESVVMGTTPSYSLESKLGDCKRAVGVRREALRRITDRNLNDLPLDGFDYAFILSQCCEMPVGFVALPVGIAGPLVLDGRTYYVPMATTEGCLVASTNRGCKVIGEVGGAQSVVLRDGMTRAPTMRFVLRVQGHWGVMCHNMISKNMTCFLCHSQANCNEVIISISLPHFGHHSLPPDSVVERLDALVELEISSEIRRRSTNLTAGALIIPSLSTTLWAPPASPMALHPLFVLATKHPSVVAIGT
Asparagus taliensis	AtaHMGR6	Ata04G026270.1	MKEENQQQSQHQQRYPPPPCPLLVDAVTAGEKPNDDISTIPVEDEEIIESVVMGTAPSYSLESKLGDCKQAAGVRREALRRITGRNLNGLPLDGFNYASILGQCCEMLIGFVALPVGIAGPLVLDGRTYYVLMATAEWCLVASTNKGCKAIGESGGAQSVVLRDGMTRARR
Asparagus taliensis	AtaHMGR7	Ata05G007990.1	MGTTPSYSLESKLGDCKRAAGARHEALRRFTGRNLNGLPLDGFDYASILGQCCEMPIGFIALPTYYVPMATTEGCLVASTNSGCKAIRESGGAQSVVLRDGMTRARRDHKNLQQCATKVLTTYIALPKVLY
Asparagus taliensis	AtaHMGR8	Ata05G018500.1	MEVRRRYPSTAAADGRGSSPADTSAKVDPKIQASDALPLPIRHTNLLFSFLFMASLFFLMRRWREKIRTSTPLHVVGLVEILSIVSLVASLIYLLSFFGIAFVQSSVSSSDDEEENQQQSQQQQRYPPPPPPCPLLVDAAAAAGEKPNGGISTIPVEDEEIIESVVMGKTPSYSLESKLGDCKRAASVRREALKRITGRNLNGLPLDGFDYASILGQCCEMPIGFVALPVGIAGPLVLDGRTYYVPMATTEGCLVASTNRGCKAIGESGGAQSVVLRDGMTRAPAVRLGTAVRAAELKFFLEDPANFDMLAVVFNRSSRFGRLQGIKCSLAGRNLYMRFSCSTGDAMGMNMVSKGVQNVLDYLQTDFPDMDVISISGNFCSDKKPAAVNWIEGRGKSVV…
Asparagus taliensis	AtaHMGR9	Ata05G023970.1	MASLFFLMRQWREKIHTSTPLHVIGFVEILSIVSLVASLTYLLSFFGIAFIQSSVSSSDDEEENQQQSQQQQRYPPPPPPPCPLLVDAFVAGEKPNGGISTIPVEDEEIIESVVMGTTPSYSLESKLGDCKCTAGVRREALRRITDRNLNGLPLDGFDYASILGQCCEMPIGFVALPVGIAGPLVLDGRTYYVSMATTEGCLVVSTNIGCKAIEESGGTQSVVLRDGMTRAPTMRFVLRVQGHRGVTCHVSLFS
Asparagus taliensis	AtaHMGR10	Ata05G037630.1	MDLRRRPPRPSSLSPPPPPATPISAPAPAPAVNKQQQQRVQASDALPLPIRHTNKLFSALFMASLYFLMSRWREKIRSSTPLHLLTLSEIVAVSAFVSSLIYLISFFGIAYVQSFVSDSNHDEEDDQIINGDRAQQPICPLLATAAPAANSGDLPLDDQEIVQSVVAGVTPSYILESKLNDTYRAAKLRRESLKVITGRSIDGLPLDGFDYDSILGQCCEMPVGFVQLPVGIAGPLLLDSRVYYVPMATTEGCLVASTNRGCKAIAESGGAMSVVLRDGMTRAPAVRFGTAKRSAELKFFLEEPANFETLALIFNRSSRFARLQGIQCSLAGRNLYMRFSCSTGDAMGMNMVSKGVQNVLDYLQSDFPDMEVVSISGNFCSDKKPAAVNWIEGRGKSVV…
Asparagus taliensis	AtaHMGR11	Ata05G037720.1	MDLRRRPPRPSSLSPPPPPATPISAPAPAPAVNKQQQQRVQASDALPLPIRHTNKLFSALFMASLYFLMSRWREKIRSSTPLHLLTLSEIVAVSAFVSSLIYLISFFGIAYVQSFVSDSNHDEEDDQIINGDRAQQPICPLLATAAPAANSGDLPLDDQEIVQSVVAGVTPSYILESKLNDTYRAAKLRRESLKVITGRSIDGLPLDGFDYDSILGQCCEMPVGFVQLPVGIAGPLLLDSRVYYVPMATTEGCLVASTNRGCKAIAESGGAMSVVLRDGMTRAPAVRFGTAKRSAELKFFLEEPANFETLALIFNRSSRFARLQGIQCSLAGRNLYMRFSCSTGDAMGMNMVSKGVQNVLDYLQSDFPDMEVVSISGNFCSDKKPAAVNWIEGRGKSVV…
Asparagus taliensis	AtaHMGR12	Ata06G012300.1	MASLFFLKRRWREKIHTSTPLHAVWFVEILSIVSLVASLTYLLSFFGIAFVQSSVSSSDDEEENQQQSQQQQICKTQKFKYFKPNGGISTIPVEDEEIIESVVLGTTPSYSLESKFRDCKRAAGVRREALRRITGRNLNGLPLDGFDYASILGQCCEMPIGFVSLHVGIADPLVLDGRTYYVPMATTEGCLVASTNRGCKAIGESGGAQSVVLRDGMTRGPAVRFVLRVQGHRGVTCHVSLFKFTQLQATKCSIIRKHTANKKNHSNLKRSLSAATPTTWNILHKRHPRAARCRPSSPPASSRLLSTSFAAACLPCISATAFITLPLPPSVTASSSSSERRRLAAEREREREKRGFPLFLSSPALGKGEKHAGNPLPPSLSPSLPPLSLSPPFLSLPSP…
Asparagus taliensis	AtaHMGR13	Ata07G042230.1	MASLFFLMRRWREKIRTSTPLHVVGFVEILSIVSLVASLIYLLSFFGIAFVQSSVSSSDDEEENQQQSQQQQRYPPPPPPPCPLLALRRITGRNLNGLPLDGFDYASILGQCCEMPIGFVALPVGTAGPLVLDERTYYVLMATTKGCLVASTKIELCVKSGKS
Asparagus taliensis	AtaHMGR14	Ata08G015310.1	MYDMILSMDTTILLILVLDGRTYYVPIGFVALPVGIAGLLILDGRTYYVPMATTEGCLVAITNRGCKVIGESGGAQSVVLRDGMTRAPAVRFVLRVQGHRGVTCHVSLFS
Asparagus taliensis	AtaHMGR15	Ata08G026250.1	MYDMILSMDTTILLILVLDGRTYYVPIGFVALPVGIAGPLVLDGRTYYVPMATTEGCLVAITNRGCKVIGESGGAQSVVLRDGMTRAPAVRFVLRVQGYRGVTCHVSLFS
Asparagus taliensis	AtaHMGR16	Ata0G004360.1	MNLLFSFLFMASLFFLMRRWREKIRTSTPLHVVGFVEILSIVSLVASLIYLLSFFGIAFVQSSVSSSDDEEENQQQSQQQQRYPPPPPPPCPLLVDAAATGEKPNGGIPTIPVEDEEIIESVVMGTTPSYSLESKLGDCKRAAGVQREALRRSTGRNLNGLPLDGFDYASILGQCCEMPIGFVALPVGTAGPLVLNGRTYYVPMATTKGCLVASTKIELCVKSGKS
Asparagus taliensis	AtaHMGR17	Ata0G007610.1	MGTTPSYSLESKLGDCKRAAGVRREALRRFTGRNLNGLPLDGFDYASILGQCCEMPIGFIALPTYYVLMATTEGCLVASTNRGCKAIRESGGAQSVVLRDGMTRARRDHKNLQQCATKVLTTYIALPKVLY
Asparagus taliensis	AtaHMGR18	Ata0G021390.1	MEVRRRYPSTAAAAGRGSSPADTSAKVDPKIQASDALPLPIRHTNLLFSFLFMASLFFLMRRWREKIRTSTPLHVVGLVEILSIVSLVASLIYLLSFFGIAFVQSSVSSSDDEEENQQQSQQQQRYPPPPFPLLVDAAAAAERQIIESVVMGTTPSYSLESKFGDCKRAAGVRREALRRITSRNLNGLPLDGFDYASILSQCCEMPIGFVALHVGIAGPLVLDGRTYYGPMATTEGCLVESTNRGCKAIGESGGAQSVVLRDGMTRAPAVRLGTAVRAAELKFFLEDPANFDMLAVVFNRSSRFGRLQGIKCSLAGRNLYMRFSCSTGDAMGMNMVSKGVQNVLDYLQTDFPDMDVISISGNFCSDKKPAAVNWIEGRGKSVVCEAIIKEEVVKKVLKT…
