# Supplementary material for: Comprehensive genome-wide analysis of the HMGR gene family of Asparagus taliensis and functional validation of AtaHMGR10 under different abiotic stresses
Source: Front Plant Sci. 2025 Feb 20;16:1455592. doi: 10.3389/fpls.2025.1455592 (PMC11883692; doi:10.3389/fpls.2025.1455592)
Supplement: Supplementary file 1 [file DataSheet1.zip › Data Sheet 1/Data Sheet 1/Table S6. Cis-element abundance across AtaHMGR gene promoters.xlsx]

## Sheet: Table S6-1
Table S6-1 Prediction of cis-regulatory elements in promoter regions of AtaHMGRs
Gene Name	Element Name	Element sequence	Starting Point	Element length	Chain direction	Function Description	Functional Category
AtaHMGR1	MBS	CAACTG	1705	6	-	(MYB) drought inducibility	Stress Responsive
AtaHMGR2	MBS	CAACTG	29	6	-	(MYB) drought inducibility	Stress Responsive
AtaHMGR3	MBS	CAACTG	769	6	-	(MYB) drought inducibility	Stress Responsive
AtaHMGR5	MBS	CAACTG	957	6	-	(MYB) drought inducibility	Stress Responsive
AtaHMGR5	MBS	CAACTG	1378	6	-	(MYB) drought inducibility	Stress Responsive
AtaHMGR7	MBS	CAACTG	314	6	+	(MYB) drought inducibility	Stress Responsive
AtaHMGR8	MBS	CAACTG	678	6	+	(MYB) drought inducibility	Stress Responsive
AtaHMGR8	MBS	CAACTG	698	6	+	(MYB) drought inducibility	Stress Responsive
AtaHMGR8	MBS	CAACTG	1573	6	-	(MYB) drought inducibility	Stress Responsive
AtaHMGR10	MBS	CAACTG	899	6	+	(MYB) drought inducibility	Stress Responsive
AtaHMGR11	MBS	CAACTG	642	6	+	(MYB) drought inducibility	Stress Responsive
AtaHMGR12	MBS	CAACTG	1211	6	+	(MYB) drought inducibility	Stress Responsive
AtaHMGR12	MBS	CAACTG	1402	6	-	(MYB) drought inducibility	Stress Responsive
AtaHMGR13	MBS	CAACTG	208	6	+	(MYB) drought inducibility	Stress Responsive
AtaHMGR17	MBS	CAACTG	325	6	+	(MYB) drought inducibility	Stress Responsive
AtaHMGR18	MBS	CAACTG	620	6	+	(MYB) drought inducibility	Stress Responsive
AtaHMGR18	MBS	CAACTG	640	6	+	(MYB) drought inducibility	Stress Responsive
AtaHMGR18	MBS	CAACTG	1514	6	-	(MYB) drought inducibility	Stress Responsive
AtaHMGR1	ABRE	ACGTG	1185	5	+	(ABA)Abscisic acid responsiveness	Phytohormone Responsive
AtaHMGR1	ABRE	ACGTG	1763	5	+	(ABA)Abscisic acid responsiveness	Phytohormone Responsive
AtaHMGR2	ABRE	ACGTG	1948	5	+	(ABA)Abscisic acid responsiveness	Phytohormone Responsive
AtaHMGR3	ABRE	ACGTG	846	5	-	(ABA)Abscisic acid responsiveness	Phytohormone Responsive
AtaHMGR3	ABRE	ACGTG	1164	5	-	(ABA)Abscisic acid responsiveness	Phytohormone Responsive
AtaHMGR4	ABRE	ACGTG	392	5	+	(ABA)Abscisic acid responsiveness	Phytohormone Responsive
AtaHMGR4	ABRE	ACGTG	1141	5	-	(ABA)Abscisic acid responsiveness	Phytohormone Responsive
AtaHMGR5	ABRE	ACGTG	336	5	+	(ABA)Abscisic acid responsiveness	Phytohormone Responsive
AtaHMGR5	ABRE	CACGTG	1073	6	-	(ABA)Abscisic acid responsiveness	Phytohormone Responsive
AtaHMGR5	ABRE	ACGTG	1074	5	+	(ABA)Abscisic acid responsiveness	Phytohormone Responsive
AtaHMGR5	ABRE	ACGTG	1345	5	+	(ABA)Abscisic acid responsiveness	Phytohormone Responsive
AtaHMGR6	ABRE	ACGTG	60	5	+	(ABA)Abscisic acid responsiveness	Phytohormone Responsive
AtaHMGR6	ABRE	CACGTG	233	6	+	(ABA)Abscisic acid responsiveness	Phytohormone Responsive
AtaHMGR6	ABRE	ACGTG	234	5	+	(ABA)Abscisic acid responsiveness	Phytohormone Responsive
AtaHMGR6	ABRE	CGCACGTGTC	520	9	-	(ABA)Abscisic acid responsiveness	Phytohormone Responsive
AtaHMGR6	ABRE	CACGTG	522	6	+	(ABA)Abscisic acid responsiveness	Phytohormone Responsive
AtaHMGR6	ABRE	ACGTG	523	5	+	(ABA)Abscisic acid responsiveness	Phytohormone Responsive
AtaHMGR7	ABRE	ACGTG	692	5	+	(ABA)Abscisic acid responsiveness	Phytohormone Responsive
AtaHMGR8	ABRE	ACGTG	124	5	+	(ABA)Abscisic acid responsiveness	Phytohormone Responsive
AtaHMGR8	ABRE	ACGTG	263	5	+	(ABA)Abscisic acid responsiveness	Phytohormone Responsive
AtaHMGR8	ABRE	ACGTG	644	5	+	(ABA)Abscisic acid responsiveness	Phytohormone Responsive
AtaHMGR8	ABRE	TACGTGTC	703	8	-	(ABA)Abscisic acid responsiveness	Phytohormone Responsive
AtaHMGR8	ABRE	ACGTG	705	5	-	(ABA)Abscisic acid responsiveness	Phytohormone Responsive
AtaHMGR8	ABRE	ACGTG	785	5	-	(ABA)Abscisic acid responsiveness	Phytohormone Responsive
AtaHMGR8	ABRE	ACGTG	865	5	-	(ABA)Abscisic acid responsiveness	Phytohormone Responsive
AtaHMGR8	ABRE	ACGTG	1630	5	-	(ABA)Abscisic acid responsiveness	Phytohormone Responsive
AtaHMGR8	ABRE	ACGTG	1733	5	-	(ABA)Abscisic acid responsiveness	Phytohormone Responsive
AtaHMGR9	ABRE	ACGTG	713	5	+	(ABA)Abscisic acid responsiveness	Phytohormone Responsive
AtaHMGR10	ABRE	ACGTG	1966	5	-	(ABA)Abscisic acid responsiveness	Phytohormone Responsive
AtaHMGR11	ABRE	ACGTG	1708	5	-	(ABA)Abscisic acid responsiveness	Phytohormone Responsive
AtaHMGR11	ABRE	GACACGTGGC	1734	9	+	(ABA)Abscisic acid responsiveness	Phytohormone Responsive
AtaHMGR11	ABRE	AACCCGG	1757	7	+	(ABA)Abscisic acid responsiveness	Phytohormone Responsive
AtaHMGR12	ABRE	ACGTG	260	5	+	(ABA)Abscisic acid responsiveness	Phytohormone Responsive
AtaHMGR12	ABRE	ACGTG	489	5	+	(ABA)Abscisic acid responsiveness	Phytohormone Responsive
AtaHMGR13	ABRE	ACGTG	1163	5	-	(ABA)Abscisic acid responsiveness	Phytohormone Responsive
AtaHMGR13	ABRE	ACGTG	1736	5	+	(ABA)Abscisic acid responsiveness	Phytohormone Responsive
AtaHMGR14	ABRE	ACGTG	768	5	+	(ABA)Abscisic acid responsiveness	Phytohormone Responsive
AtaHMGR16	ABRE	ACGTG	1184	5	+	(ABA)Abscisic acid responsiveness	Phytohormone Responsive
AtaHMGR16	ABRE	ACGTG	1736	5	+	(ABA)Abscisic acid responsiveness	Phytohormone Responsive
AtaHMGR16	ABRE	ACGTG	1763	5	+	(ABA)Abscisic acid responsiveness	Phytohormone Responsive
AtaHMGR17	ABRE	ACGTG	704	5	+	(ABA)Abscisic acid responsiveness	Phytohormone Responsive
AtaHMGR18	ABRE	ACGTG	119	5	+	(ABA)Abscisic acid responsiveness	Phytohormone Responsive
AtaHMGR18	ABRE	ACGTG	258	5	+	(ABA)Abscisic acid responsiveness	Phytohormone Responsive
AtaHMGR18	ABRE	ACGTG	606	5	+	(ABA)Abscisic acid responsiveness	Phytohormone Responsive
AtaHMGR18	ABRE	ACGTG	727	5	-	(ABA)Abscisic acid responsiveness	Phytohormone Responsive
AtaHMGR18	ABRE	ACGTG	747	5	-	(ABA)Abscisic acid responsiveness	Phytohormone Responsive
AtaHMGR18	ABRE	ACGTG	807	5	-	(ABA)Abscisic acid responsiveness	Phytohormone Responsive
AtaHMGR18	ABRE	ACGTG	1571	5	-	(ABA)Abscisic acid responsiveness	Phytohormone Responsive
AtaHMGR18	ABRE	ACGTG	1674	5	-	(ABA)Abscisic acid responsiveness	Phytohormone Responsive
AtaHMGR1	GC-motif	CCCCCG	1719	6	+	Anoxic specific inducibility	Stress Responsive
AtaHMGR2	GC-motif	CCCCCG	1839	6	+	Anoxic specific inducibility	Stress Responsive
AtaHMGR5	GC-motif	CCCCCG	1706	6	+	Anoxic specific inducibility	Stress Responsive
AtaHMGR6	GC-motif	CCCCCG	1501	6	+	Anoxic specific inducibility	Stress Responsive
AtaHMGR7	GC-motif	CCCCCG	470	6	+	Anoxic specific inducibility	Stress Responsive
AtaHMGR7	GC-motif	CCCCCG	1039	6	-	Anoxic specific inducibility	Stress Responsive
AtaHMGR8	GC-motif	CCCCCG	1340	6	+	Anoxic specific inducibility	Stress Responsive
AtaHMGR9	GC-motif	CCCCCG	1690	6	+	Anoxic specific inducibility	Stress Responsive
AtaHMGR11	GC-motif	CCCCCG	1976	6	+	Anoxic specific inducibility	Stress Responsive
AtaHMGR11	GC-motif	CCCCCG	1988	6	+	Anoxic specific inducibility	Stress Responsive
AtaHMGR12	GC-motif	CCCCCG	636	6	-	Anoxic specific inducibility	Stress Responsive
AtaHMGR13	GC-motif	CCCCCG	1692	6	+	Anoxic specific inducibility	Stress Responsive
AtaHMGR15	GC-motif	CCCCCG	803	6	-	Anoxic specific inducibility	Stress Responsive
AtaHMGR17	GC-motif	CCCCCG	482	6	+	Anoxic specific inducibility	Stress Responsive
AtaHMGR17	GC-motif	CCCCCG	1051	6	-	Anoxic specific inducibility	Stress Responsive
AtaHMGR18	GC-motif	CCCCCG	1282	6	+	Anoxic specific inducibility	Stress Responsive
AtaHMGR9	AuxRR-core	GGTCCAT	203	7	-	(IAA)Auxin responsiveness	Phytohormone Responsive
AtaHMGR2	TGA-element	AACGAC	963	6	-	(IAA)Auxin responsiveness	Phytohormone Responsive
AtaHMGR5	TGA-element	AACGAC	491	6	+	(IAA)Auxin responsiveness	Phytohormone Responsive
AtaHMGR5	TGA-element	AACGAC	1223	6	-	(IAA)Auxin responsiveness	Phytohormone Responsive
AtaHMGR7	TGA-element	AACGAC	594	6	-	(IAA)Auxin responsiveness	Phytohormone Responsive
AtaHMGR8	TGA-element	AACGAC	1145	6	-	(IAA)Auxin responsiveness	Phytohormone Responsive
AtaHMGR8	TGA-element	AACGAC	1170	6	-	(IAA)Auxin responsiveness	Phytohormone Responsive
AtaHMGR10	TGA-element	AACGAC	852	6	+	(IAA)Auxin responsiveness	Phytohormone Responsive
AtaHMGR11	TGA-element	AACGAC	595	6	+	(IAA)Auxin responsiveness	Phytohormone Responsive
AtaHMGR12	TGA-element	AACGAC	70	6	+	(IAA)Auxin responsiveness	Phytohormone Responsive
AtaHMGR13	TGA-element	AACGAC	422	6	+	(IAA)Auxin responsiveness	Phytohormone Responsive
AtaHMGR13	TGA-element	AACGAC	1347	6	-	(IAA)Auxin responsiveness	Phytohormone Responsive
AtaHMGR15	TGA-element	AACGAC	8	6	+	(IAA)Auxin responsiveness	Phytohormone Responsive
AtaHMGR17	TGA-element	AACGAC	606	6	-	(IAA)Auxin responsiveness	Phytohormone Responsive
AtaHMGR18	TGA-element	AACGAC	1087	6	-	(IAA)Auxin responsiveness	Phytohormone Responsive
AtaHMGR18	TGA-element	AACGAC	1112	6	-	(IAA)Auxin responsiveness	Phytohormone Responsive
AtaHMGR4	MSA-like	(T/C)C(T/C)AACGG(T/C)(T/C)A	1941	8.5	+	Cell cycle regulation	Plant Growth, Development and Metabolism
AtaHMGR7	circadian	CAAAGATATC	1210	9	-	Circadian control	Plant Growth, Development and Metabolism
AtaHMGR10	circadian	CAAAGATATC	604	9	+	Circadian control	Plant Growth, Development and Metabolism
AtaHMGR11	circadian	CAAAGATATC	368	9	+	Circadian control	Plant Growth, Development and Metabolism
AtaHMGR13	circadian	CAAAGATATC	86	9	-	Circadian control	Plant Growth, Development and Metabolism
AtaHMGR17	circadian	CAAAGATATC	1222	9	-	Circadian control	Plant Growth, Development and Metabolism
AtaHMGR17	circadian	CAAAGATATC	1881	9	+	Circadian control	Plant Growth, Development and Metabolism
AtaHMGR12	GCN4_motif	TGAGTCA	499	7	+	Endosperm expression	Plant Growth, Development and Metabolism
AtaHMGR12	GCN4_motif	TGAGTCA	560	7	+	Endosperm expression	Plant Growth, Development and Metabolism
AtaHMGR12	GCN4_motif	TGAGTCA	801	7	-	Endosperm expression	Plant Growth, Development and Metabolism
AtaHMGR14	GCN4_motif	TGAGTCA	1992	7	+	Endosperm expression	Plant Growth, Development and Metabolism
AtaHMGR15	GCN4_motif	TGAGTCA	597	7	+	Endosperm expression	Plant Growth, Development and Metabolism
AtaHMGR15	GCN4_motif	TGAGTCA	1992	7	+	Endosperm expression	Plant Growth, Development and Metabolism
AtaHMGR4	TC-rich repeats	GTTTTCTTAC	677	9	-	Defense and stress responsiveness	Stress Responsive
AtaHMGR8	TC-rich repeats	ATTCTCTAAC	248	9	-	Defense and stress responsiveness	Stress Responsive
AtaHMGR12	TC-rich repeats	GTTTTCTTAC	1311	9	-	Defense and stress responsiveness	Stress Responsive
AtaHMGR13	TC-rich repeats	GTTTTCTTAC	906	9	-	Defense and stress responsiveness	Stress Responsive
AtaHMGR13	TC-rich repeats	GTTTTCTTAC	1076	9	-	Defense and stress responsiveness	Stress Responsive
AtaHMGR13	TC-rich repeats	ATTCTCTAAC	1186	9	+	Defense and stress responsiveness	Stress Responsive
AtaHMGR13	TC-rich repeats	ATTCTCTAAC	1305	9	+	Defense and stress responsiveness	Stress Responsive
AtaHMGR18	TC-rich repeats	ATTCTCTAAC	243	9	-	Defense and stress responsiveness	Stress Responsive
AtaHMGR3	MBSI	TTTTTACGGTTA	464	11	+	Flavonoid biosynthetic	Plant Growth, Development and Metabolism
AtaHMGR14	MBSI	TTTTTACGGTTA	20	11	-	Flavonoid biosynthetic	Plant Growth, Development and Metabolism
AtaHMGR2	P-box	CCTTTTG	1667	7	+	(GA)Gibberellin responsiveness	Phytohormone Responsive
AtaHMGR3	P-box	CCTTTTG	697	7	-	(GA)Gibberellin responsiveness	Phytohormone Responsive
AtaHMGR4	GARE-motif	TCTGTTG	1878	7	-	(GA)Gibberellin responsiveness	Phytohormone Responsive
AtaHMGR6	P-box	CCTTTTG	923	7	-	(GA)Gibberellin responsiveness	Phytohormone Responsive
AtaHMGR7	GARE-motif	TCTGTTG	1878	7	-	(GA)Gibberellin responsiveness	Phytohormone Responsive
AtaHMGR9	P-box	CCTTTTG	1149	7	+	(GA)Gibberellin responsiveness	Phytohormone Responsive
AtaHMGR14	P-box	CCTTTTG	202	7	-	(GA)Gibberellin responsiveness	Phytohormone Responsive
AtaHMGR18	GARE-motif	TCTGTTG	965	7	-	(GA)Gibberellin responsiveness	Phytohormone Responsive
AtaHMGR3	TATC-box	TATCCCA	1031	7	+	(GA)Gibberellin responsiveness	Phytohormone Responsive
AtaHMGR5	TATC-box	TATCCCA	1455	7	-	(GA)Gibberellin responsiveness	Phytohormone Responsive
AtaHMGR10	TATC-box	TATCCCA	1985	7	+	(GA)Gibberellin responsiveness	Phytohormone Responsive
AtaHMGR11	TATC-box	TATCCCA	1727	7	+	(GA)Gibberellin responsiveness	Phytohormone Responsive
AtaHMGR18	TATC-box	TATCCCA	599	7	+	(GA)Gibberellin responsiveness	Phytohormone Responsive
AtaHMGR11	CAG-motif	GAAAGGCAGAC	1852	10	-	Light responsiveness	Plant Growth, Development and Metabolism
AtaHMGR8	AT1-motif	AATTATTTTTTATT	1895	13	-	Light responsiveness	Plant Growth, Development and Metabolism
AtaHMGR18	AT1-motif	AATTATTTTTTATT	1836	13	-	Light responsiveness	Plant Growth, Development and Metabolism
AtaHMGR1	GATA-motif	GATAGGA	533	7	+	Light responsiveness	Plant Growth, Development and Metabolism
AtaHMGR1	GT1-motif	GGTTAA	1395	6	-	Light responsiveness	Plant Growth, Development and Metabolism
AtaHMGR1	GT1-motif	GGTTAAT	1504	7	+	Light responsiveness	Plant Growth, Development and Metabolism
AtaHMGR1	G-box	CACGTC	1184	6	-	Light responsiveness	Plant Growth, Development and Metabolism
AtaHMGR1	G-box	CACGAC	1499	6	-	Light responsiveness	Plant Growth, Development and Metabolism
AtaHMGR1	G-box	TACGTG	1762	6	+	Light responsiveness	Plant Growth, Development and Metabolism
AtaHMGR1	TCT-motif	TCTTAC	654	6	-	Light responsiveness	Plant Growth, Development and Metabolism
AtaHMGR1	ATC-motif	AGTAATCT	438	8	-	Light responsiveness	Plant Growth, Development and Metabolism
AtaHMGR2	chs-Unit 1 m1	ACCTAACCCGC	1500	10	+	Light responsiveness	Plant Growth, Development and Metabolism
AtaHMGR2	chs-Unit 1 m1	ACCTAACCCGC	1518	10	+	Light responsiveness	Plant Growth, Development and Metabolism
AtaHMGR2	GT1-motif	GGTTAA	1279	6	-	Light responsiveness	Plant Growth, Development and Metabolism
AtaHMGR2	G-Box	CACGTT	1947	6	-	Light responsiveness	Plant Growth, Development and Metabolism
AtaHMGR2	3-AF1 binding site	TAAGAGAGGAA	1012	10	-	Light responsiveness	Plant Growth, Development and Metabolism
AtaHMGR2	MRE	AACCTAA	897	7	-	Light responsiveness	Plant Growth, Development and Metabolism
AtaHMGR2	MRE	AACCTAA	1020	7	-	Light responsiveness	Plant Growth, Development and Metabolism
AtaHMGR2	Box 4	ATTAAT	372	6	+	Light responsiveness	Plant Growth, Development and Metabolism
AtaHMGR2	Box 4	ATTAAT	502	6	+	Light responsiveness	Plant Growth, Development and Metabolism
AtaHMGR2	Box 4	ATTAAT	756	6	+	Light responsiveness	Plant Growth, Development and Metabolism
AtaHMGR2	TCCC-motif	TCTCCCT	1758	7	+	Light responsiveness	Plant Growth, Development and Metabolism
AtaHMGR2	Sp1	GGGCGG	1469	6	-	Light responsiveness	Plant Growth, Development and Metabolism
AtaHMGR2	Sp1	GGGCGG	1818	6	-	Light responsiveness	Plant Growth, Development and Metabolism
AtaHMGR2	Sp1	GGGCGG	1828	6	-	Light responsiveness	Plant Growth, Development and Metabolism
AtaHMGR2	Sp1	GGGCGG	1832	6	-	Light responsiveness	Plant Growth, Development and Metabolism
AtaHMGR3	Box 4	ATTAAT	207	6	+	Light responsiveness	Plant Growth, Development and Metabolism
AtaHMGR3	Box 4	ATTAAT	1092	6	-	Light responsiveness	Plant Growth, Development and Metabolism
AtaHMGR3	Box 4	ATTAAT	1170	6	-	Light responsiveness	Plant Growth, Development and Metabolism
AtaHMGR3	ATCT-motif	AATCTAATCC	1594	9	-	Light responsiveness	Plant Growth, Development and Metabolism
AtaHMGR3	ATC-motif	AGTAATCT	628	8	+	Light responsiveness	Plant Growth, Development and Metabolism
AtaHMGR3	G-box	CCACGTAA	845	8	+	Light responsiveness	Plant Growth, Development and Metabolism
AtaHMGR3	G-box	TACGTG	846	6	-	Light responsiveness	Plant Growth, Development and Metabolism
AtaHMGR3	G-box	CCACGTAA	1163	8	+	Light responsiveness	Plant Growth, Development and Metabolism
AtaHMGR3	G-box	TACGTG	1164	6	-	Light responsiveness	Plant Growth, Development and Metabolism
AtaHMGR3	TCT-motif	TCTTAC	1399	6	-	Light responsiveness	Plant Growth, Development and Metabolism
AtaHMGR3	GA-motif	ATAGATAA	681	8	+	Light responsiveness	Plant Growth, Development and Metabolism
AtaHMGR3	GA-motif	ATAGATAA	1280	8	-	Light responsiveness	Plant Growth, Development and Metabolism
AtaHMGR3	3-AF1 binding site	TAAGAGAGGAA	1400	10	+	Light responsiveness	Plant Growth, Development and Metabolism
AtaHMGR3	GT1-motif	GGTTAA	1806	6	-	Light responsiveness	Plant Growth, Development and Metabolism
AtaHMGR4	GT1-motif	GGTTAA	603	6	+	Light responsiveness	Plant Growth, Development and Metabolism
AtaHMGR4	GT1-motif	GGTTAA	615	6	+	Light responsiveness	Plant Growth, Development and Metabolism
AtaHMGR4	GT1-motif	GGTTAA	627	6	-	Light responsiveness	Plant Growth, Development and Metabolism
AtaHMGR4	GT1-motif	GGTTAA	638	6	-	Light responsiveness	Plant Growth, Development and Metabolism
AtaHMGR4	GT1-motif	GGTTAA	670	6	+	Light responsiveness	Plant Growth, Development and Metabolism
AtaHMGR4	GT1-motif	GGTTAA	722	6	+	Light responsiveness	Plant Growth, Development and Metabolism
AtaHMGR4	GT1-motif	GGTTAAT	756	7	-	Light responsiveness	Plant Growth, Development and Metabolism
AtaHMGR4	GT1-motif	GGTTAA	757	6	-	Light responsiveness	Plant Growth, Development and Metabolism
AtaHMGR4	GT1-motif	GGTTAA	811	6	-	Light responsiveness	Plant Growth, Development and Metabolism
AtaHMGR4	GT1-motif	GGTTAA	851	6	+	Light responsiveness	Plant Growth, Development and Metabolism
AtaHMGR4	GT1-motif	GGTTAAT	885	7	-	Light responsiveness	Plant Growth, Development and Metabolism
AtaHMGR4	GT1-motif	GGTTAA	886	6	-	Light responsiveness	Plant Growth, Development and Metabolism
AtaHMGR4	GT1-motif	GGTTAA	940	6	-	Light responsiveness	Plant Growth, Development and Metabolism
AtaHMGR4	GT1-motif	GGTTAA	1010	6	+	Light responsiveness	Plant Growth, Development and Metabolism
AtaHMGR4	GT1-motif	GGTTAAT	1034	7	+	Light responsiveness	Plant Growth, Development and Metabolism
AtaHMGR4	GT1-motif	GGTTAA	1091	6	-	Light responsiveness	Plant Growth, Development and Metabolism
AtaHMGR4	GT1-motif	GGTTAA	1462	6	-	Light responsiveness	Plant Growth, Development and Metabolism
AtaHMGR4	G-Box	CACGTT	391	6	-	Light responsiveness	Plant Growth, Development and Metabolism
AtaHMGR4	G-Box	CACGTT	1141	6	+	Light responsiveness	Plant Growth, Development and Metabolism
AtaHMGR4	G-box	TAAACGTG	389	8	+	Light responsiveness	Plant Growth, Development and Metabolism
AtaHMGR4	chs-Unit 1 m1	ACCTAACCCGC	636	10	+	Light responsiveness	Plant Growth, Development and Metabolism
AtaHMGR4	TCT-motif	TCTTAC	232	6	-	Light responsiveness	Plant Growth, Development and Metabolism
AtaHMGR4	TCT-motif	TCTTAC	677	6	-	Light responsiveness	Plant Growth, Development and Metabolism
AtaHMGR4	TCCC-motif	TCTCCCT	1765	7	+	Light responsiveness	Plant Growth, Development and Metabolism
AtaHMGR4	Box 4	ATTAAT	8	6	+	Light responsiveness	Plant Growth, Development and Metabolism
AtaHMGR4	Box 4	ATTAAT	65	6	+	Light responsiveness	Plant Growth, Development and Metabolism
AtaHMGR4	Box 4	ATTAAT	566	6	+	Light responsiveness	Plant Growth, Development and Metabolism
AtaHMGR4	Box 4	ATTAAT	932	6	+	Light responsiveness	Plant Growth, Development and Metabolism
AtaHMGR5	G-box	CACGAC	102	6	-	Light responsiveness	Plant Growth, Development and Metabolism
AtaHMGR5	G-box	TACGTG	335	6	+	Light responsiveness	Plant Growth, Development and Metabolism
AtaHMGR5	G-box	CACGTG	1073	6	-	Light responsiveness	Plant Growth, Development and Metabolism
AtaHMGR5	G-box	TACGTG	1344	6	+	Light responsiveness	Plant Growth, Development and Metabolism
AtaHMGR5	TCT-motif	TCTTAC	980	6	+	Light responsiveness	Plant Growth, Development and Metabolism
AtaHMGR5	TCT-motif	TCTTAC	1341	6	+	Light responsiveness	Plant Growth, Development and Metabolism
AtaHMGR5	GT1-motif	GGTTAAT	920	7	-	Light responsiveness	Plant Growth, Development and Metabolism
AtaHMGR5	GT1-motif	GGTTAA	921	6	-	Light responsiveness	Plant Growth, Development and Metabolism
AtaHMGR5	GT1-motif	GGTTAA	1383	6	+	Light responsiveness	Plant Growth, Development and Metabolism
AtaHMGR5	G-Box	CACGTG	1073	6	-	Light responsiveness	Plant Growth, Development and Metabolism
AtaHMGR5	LAMP-element	CTTTATCA	36	8	+	Light responsiveness	Plant Growth, Development and Metabolism
AtaHMGR5	Gap-box	CAAATGAA(A/G)A	1527	9.5	+	Light responsiveness	Plant Growth, Development and Metabolism
AtaHMGR5	chs-CMA2a	TCACTTGA	996	8	+	Light responsiveness	Plant Growth, Development and Metabolism
AtaHMGR5	ACE	GCGACGTACC	740	9	+	Light responsiveness	Plant Growth, Development and Metabolism
AtaHMGR5	Sp1	GGGCGG	1930	6	+	Light responsiveness	Plant Growth, Development and Metabolism
AtaHMGR6	G-box	CACGTC	59	6	-	Light responsiveness	Plant Growth, Development and Metabolism
AtaHMGR6	G-box	CACGTG	233	6	+	Light responsiveness	Plant Growth, Development and Metabolism
AtaHMGR6	G-box	ACACGTGT	521	8	+	Light responsiveness	Plant Growth, Development and Metabolism
AtaHMGR6	G-box	CACGTG	522	6	+	Light responsiveness	Plant Growth, Development and Metabolism
AtaHMGR6	GT1-motif	GGTTAA	1621	6	-	Light responsiveness	Plant Growth, Development and Metabolism
AtaHMGR6	G-Box	CACGTG	233	6	+	Light responsiveness	Plant Growth, Development and Metabolism
AtaHMGR6	G-Box	CACGTG	522	6	+	Light responsiveness	Plant Growth, Development and Metabolism
AtaHMGR6	GATA-motif	AAGGATAAGG	790	9	-	Light responsiveness	Plant Growth, Development and Metabolism
AtaHMGR6	MRE	AACCTAA	1394	7	-	Light responsiveness	Plant Growth, Development and Metabolism
AtaHMGR6	Box 4	ATTAAT	597	6	+	Light responsiveness	Plant Growth, Development and Metabolism
AtaHMGR6	TCCC-motif	TCTCCCT	257	7	+	Light responsiveness	Plant Growth, Development and Metabolism
AtaHMGR6	TCCC-motif	TCTCCCT	1009	7	-	Light responsiveness	Plant Growth, Development and Metabolism
AtaHMGR6	TCCC-motif	TCTCCCT	1069	7	-	Light responsiveness	Plant Growth, Development and Metabolism
AtaHMGR6	TCCC-motif	TCTCCCT	1643	7	+	Light responsiveness	Plant Growth, Development and Metabolism
AtaHMGR6	Sp1	GGGCGG	40	6	-	Light responsiveness	Plant Growth, Development and Metabolism
AtaHMGR6	ACE	GACACGTATG	520	9	+	Light responsiveness	Plant Growth, Development and Metabolism
AtaHMGR7	Sp1	GGGCGG	785	6	+	Light responsiveness	Plant Growth, Development and Metabolism
AtaHMGR7	ATCT-motif	AATCTAATCC	575	9	-	Light responsiveness	Plant Growth, Development and Metabolism
AtaHMGR7	GT1-motif	GGTTAAT	1464	7	-	Light responsiveness	Plant Growth, Development and Metabolism
AtaHMGR7	GT1-motif	GGTTAA	1465	6	-	Light responsiveness	Plant Growth, Development and Metabolism
AtaHMGR7	G-Box	CACGTT	691	6	-	Light responsiveness	Plant Growth, Development and Metabolism
AtaHMGR8	G-box	TACGTG	262	6	+	Light responsiveness	Plant Growth, Development and Metabolism
AtaHMGR8	G-box	TACGTG	705	6	-	Light responsiveness	Plant Growth, Development and Metabolism
AtaHMGR8	G-box	TAACACGTAG	782	9	+	Light responsiveness	Plant Growth, Development and Metabolism
AtaHMGR8	G-box	TACGTG	785	6	-	Light responsiveness	Plant Growth, Development and Metabolism
AtaHMGR8	G-box	TACGTG	865	6	-	Light responsiveness	Plant Growth, Development and Metabolism
AtaHMGR8	G-box	CACGAC	1128	6	+	Light responsiveness	Plant Growth, Development and Metabolism
AtaHMGR8	G-box	TACGTG	1630	6	-	Light responsiveness	Plant Growth, Development and Metabolism
AtaHMGR8	I-box	GATAAGGGT	376	9	-	Light responsiveness	Plant Growth, Development and Metabolism
AtaHMGR8	I-box	ccttatcct	378	9	+	Light responsiveness	Plant Growth, Development and Metabolism
AtaHMGR8	GATA-motif	AAGGATAAGG	378	10	-	Light responsiveness	Plant Growth, Development and Metabolism
AtaHMGR8	GATA-motif	AAGGATAAGG	438	9	-	Light responsiveness	Plant Growth, Development and Metabolism
AtaHMGR8	GT1-motif	GGTTAA	279	6	+	Light responsiveness	Plant Growth, Development and Metabolism
AtaHMGR8	GT1-motif	GGTTAA	728	6	-	Light responsiveness	Plant Growth, Development and Metabolism
AtaHMGR8	LS7	CAGATTTATTTTTA	387	13	-	Light responsiveness	Plant Growth, Development and Metabolism
AtaHMGR8	G-Box	CACGTT	123	6	-	Light responsiveness	Plant Growth, Development and Metabolism
AtaHMGR8	G-Box	CACGTT	643	6	-	Light responsiveness	Plant Growth, Development and Metabolism
AtaHMGR8	G-Box	CACGTT	1733	6	+	Light responsiveness	Plant Growth, Development and Metabolism
AtaHMGR8	Box 4	ATTAAT	1902	6	-	Light responsiveness	Plant Growth, Development and Metabolism
AtaHMGR8	Sp1	GGGCGG	1476	6	-	Light responsiveness	Plant Growth, Development and Metabolism
AtaHMGR9	GATA-motif	GATAGGG	1224	7	+	Light responsiveness	Plant Growth, Development and Metabolism
AtaHMGR9	GT1-motif	GGTTAA	1809	6	-	Light responsiveness	Plant Growth, Development and Metabolism
AtaHMGR9	G-Box	CACGTT	712	6	-	Light responsiveness	Plant Growth, Development and Metabolism
AtaHMGR9	Box 4	ATTAAT	594	6	+	Light responsiveness	Plant Growth, Development and Metabolism
AtaHMGR9	Box 4	ATTAAT	1035	6	-	Light responsiveness	Plant Growth, Development and Metabolism
AtaHMGR9	Sp1	GGGCGG	1291	6	+	Light responsiveness	Plant Growth, Development and Metabolism
AtaHMGR10	I-box	GATAAGGGT	1934	9	-	Light responsiveness	Plant Growth, Development and Metabolism
AtaHMGR10	G-Box	CACGTT	1966	6	+	Light responsiveness	Plant Growth, Development and Metabolism
AtaHMGR10	3-AF1 binding site	TAAGAGAGGAA	1225	10	-	Light responsiveness	Plant Growth, Development and Metabolism
AtaHMGR10	chs-CMA2a	TCACTTGA	989	8	+	Light responsiveness	Plant Growth, Development and Metabolism
AtaHMGR10	Box 4	ATTAAT	1854	6	-	Light responsiveness	Plant Growth, Development and Metabolism
AtaHMGR10	Sp1	GGGCGG	30	6	-	Light responsiveness	Plant Growth, Development and Metabolism
AtaHMGR10	ATC-motif	AGTAATCT	1839	8	+	Light responsiveness	Plant Growth, Development and Metabolism
AtaHMGR10	TCCC-motif	TCTCCCT	284	7	+	Light responsiveness	Plant Growth, Development and Metabolism
AtaHMGR11	I-box	GATAAGGGT	1676	9	-	Light responsiveness	Plant Growth, Development and Metabolism
AtaHMGR11	G-box	ACACGTG(G/t)CACC	1517	10.5	+	Light responsiveness	Plant Growth, Development and Metabolism
AtaHMGR11	G-Box	CACGTT	1708	6	+	Light responsiveness	Plant Growth, Development and Metabolism
AtaHMGR11	3-AF1 binding site	TAAGAGAGGAA	970	10	-	Light responsiveness	Plant Growth, Development and Metabolism
AtaHMGR11	chs-CMA2a	TCACTTGA	732	8	+	Light responsiveness	Plant Growth, Development and Metabolism
AtaHMGR11	Box 4	ATTAAT	89	6	+	Light responsiveness	Plant Growth, Development and Metabolism
AtaHMGR11	Box 4	ATTAAT	1596	6	-	Light responsiveness	Plant Growth, Development and Metabolism
AtaHMGR11	ATC-motif	AGTAATCT	1581	8	+	Light responsiveness	Plant Growth, Development and Metabolism
AtaHMGR11	Sp1	GGGCGG	1960	6	-	Light responsiveness	Plant Growth, Development and Metabolism
AtaHMGR11	Sp1	GGGCGG	1979	6	-	Light responsiveness	Plant Growth, Development and Metabolism
AtaHMGR11	Sp1	GGGCGG	1991	6	-	Light responsiveness	Plant Growth, Development and Metabolism
AtaHMGR12	ACE	CTAACGTATT	257	9	-	Light responsiveness	Plant Growth, Development and Metabolism
AtaHMGR12	Sp1	GGGCGG	1105	6	+	Light responsiveness	Plant Growth, Development and Metabolism
AtaHMGR12	Box 4	ATTAAT	1112	6	-	Light responsiveness	Plant Growth, Development and Metabolism
AtaHMGR12	3-AF1 binding site	TAAGAGAGGAA	1605	10	-	Light responsiveness	Plant Growth, Development and Metabolism
AtaHMGR12	GATA-motif	GATAGGG	1053	7	-	Light responsiveness	Plant Growth, Development and Metabolism
AtaHMGR12	G-box	TACGTG	259	6	+	Light responsiveness	Plant Growth, Development and Metabolism
AtaHMGR12	G-box	TACGTG	488	6	+	Light responsiveness	Plant Growth, Development and Metabolism
AtaHMGR12	TCT-motif	TCTTAC	1340	6	+	Light responsiveness	Plant Growth, Development and Metabolism
AtaHMGR13	3-AF1 binding site	TAAGAGAGGAA	217	10	-	Light responsiveness	Plant Growth, Development and Metabolism
AtaHMGR13	GATA-motif	AAGATAAGATT	1050	10	+	Light responsiveness	Plant Growth, Development and Metabolism
AtaHMGR13	G-Box	CACGTT	1163	6	+	Light responsiveness	Plant Growth, Development and Metabolism
AtaHMGR13	G-box	TACGTG	1735	6	+	Light responsiveness	Plant Growth, Development and Metabolism
AtaHMGR13	LAMP-element	CTTTATCA	1393	8	-	Light responsiveness	Plant Growth, Development and Metabolism
AtaHMGR14	Sp1	GGGCGG	1783	6	-	Light responsiveness	Plant Growth, Development and Metabolism
AtaHMGR14	ATCT-motif	AATCTAATCC	193	9	+	Light responsiveness	Plant Growth, Development and Metabolism
AtaHMGR14	ATCT-motif	AATCTAATCC	1319	9	-	Light responsiveness	Plant Growth, Development and Metabolism
AtaHMGR14	Box 4	ATTAAT	7	6	+	Light responsiveness	Plant Growth, Development and Metabolism
AtaHMGR14	Box 4	ATTAAT	1387	6	-	Light responsiveness	Plant Growth, Development and Metabolism
AtaHMGR14	Box 4	ATTAAT	1403	6	-	Light responsiveness	Plant Growth, Development and Metabolism
AtaHMGR14	GT1-motif	GGTTAA	1592	6	-	Light responsiveness	Plant Growth, Development and Metabolism
AtaHMGR14	I-box	AGATAAGG	1680	8	-	Light responsiveness	Plant Growth, Development and Metabolism
AtaHMGR14	G-box	CACGTC	767	6	-	Light responsiveness	Plant Growth, Development and Metabolism
AtaHMGR14	chs-Unit 1 m1	ACCTAACCCGC	1832	10	+	Light responsiveness	Plant Growth, Development and Metabolism
AtaHMGR15	Box 4	ATTAAT	95	6	+	Light responsiveness	Plant Growth, Development and Metabolism
AtaHMGR15	Box 4	ATTAAT	549	6	+	Light responsiveness	Plant Growth, Development and Metabolism
AtaHMGR15	Sp1	GGGCGG	1783	6	-	Light responsiveness	Plant Growth, Development and Metabolism
AtaHMGR15	I-box	AGATAAGG	1681	8	-	Light responsiveness	Plant Growth, Development and Metabolism
AtaHMGR15	chs-Unit 1 m1	ACCTAACCCGC	1832	10	+	Light responsiveness	Plant Growth, Development and Metabolism
AtaHMGR15	GT1-motif	GGTTAA	1593	6	-	Light responsiveness	Plant Growth, Development and Metabolism
AtaHMGR15	GA-motif	ATAGATAA	74	8	+	Light responsiveness	Plant Growth, Development and Metabolism
AtaHMGR15	MRE	AACCTAA	558	7	-	Light responsiveness	Plant Growth, Development and Metabolism
AtaHMGR16	ATC-motif	AGTAATCT	437	8	-	Light responsiveness	Plant Growth, Development and Metabolism
AtaHMGR16	GATA-motif	GATAGGA	532	7	+	Light responsiveness	Plant Growth, Development and Metabolism
AtaHMGR16	GT1-motif	GGTTAA	1394	6	-	Light responsiveness	Plant Growth, Development and Metabolism
AtaHMGR16	GT1-motif	GGTTAAT	1503	7	+	Light responsiveness	Plant Growth, Development and Metabolism
AtaHMGR16	G-box	CACGTC	1183	6	-	Light responsiveness	Plant Growth, Development and Metabolism
AtaHMGR16	G-box	CACGAC	1498	6	-	Light responsiveness	Plant Growth, Development and Metabolism
AtaHMGR16	G-box	TACGTG	1735	6	+	Light responsiveness	Plant Growth, Development and Metabolism
AtaHMGR16	G-box	TACGTG	1762	6	+	Light responsiveness	Plant Growth, Development and Metabolism
AtaHMGR16	TCT-motif	TCTTAC	653	6	-	Light responsiveness	Plant Growth, Development and Metabolism
AtaHMGR17	G-Box	CACGTT	703	6	-	Light responsiveness	Plant Growth, Development and Metabolism
AtaHMGR17	GT1-motif	GGTTAAT	1474	7	-	Light responsiveness	Plant Growth, Development and Metabolism
AtaHMGR17	GT1-motif	GGTTAA	1475	6	-	Light responsiveness	Plant Growth, Development and Metabolism
AtaHMGR17	Sp1	GGGCGG	797	6	+	Light responsiveness	Plant Growth, Development and Metabolism
AtaHMGR17	TCCC-motif	TCTCCCT	1765	7	+	Light responsiveness	Plant Growth, Development and Metabolism
AtaHMGR17	ATCT-motif	AATCTAATCC	587	9	-	Light responsiveness	Plant Growth, Development and Metabolism
AtaHMGR18	Sp1	GGGCGG	1417	6	-	Light responsiveness	Plant Growth, Development and Metabolism
AtaHMGR18	Box 4	ATTAAT	1843	6	-	Light responsiveness	Plant Growth, Development and Metabolism
AtaHMGR18	G-Box	CACGTT	118	6	-	Light responsiveness	Plant Growth, Development and Metabolism
AtaHMGR18	G-Box	CACGTT	605	6	-	Light responsiveness	Plant Growth, Development and Metabolism
AtaHMGR18	G-Box	CACGTT	1674	6	+	Light responsiveness	Plant Growth, Development and Metabolism
AtaHMGR18	GT1-motif	GGTTAA	274	6	+	Light responsiveness	Plant Growth, Development and Metabolism
AtaHMGR18	GT1-motif	GGTTAAT	281	7	+	Light responsiveness	Plant Growth, Development and Metabolism
AtaHMGR18	GT1-motif	GGTTAA	670	6	-	Light responsiveness	Plant Growth, Development and Metabolism
AtaHMGR18	GATA-motif	AAGGATAAGG	272	9	+	Light responsiveness	Plant Growth, Development and Metabolism
AtaHMGR18	G-box	TACGTG	257	6	+	Light responsiveness	Plant Growth, Development and Metabolism
AtaHMGR18	G-box	TAACACGTAG	724	9	+	Light responsiveness	Plant Growth, Development and Metabolism
AtaHMGR18	G-box	TACGTG	727	6	-	Light responsiveness	Plant Growth, Development and Metabolism
AtaHMGR18	G-box	TACGTG	747	6	-	Light responsiveness	Plant Growth, Development and Metabolism
AtaHMGR18	G-box	TACGTG	807	6	-	Light responsiveness	Plant Growth, Development and Metabolism
AtaHMGR18	G-box	CACGAC	1070	6	+	Light responsiveness	Plant Growth, Development and Metabolism
AtaHMGR18	G-box	TACGTG	1571	6	-	Light responsiveness	Plant Growth, Development and Metabolism
AtaHMGR2	LTR	CCGAAA	1351	6	+	Low-temperature responsiveness	Stress Responsive
AtaHMGR3	LTR	CCGAAA	44	6	+	Low-temperature responsiveness	Stress Responsive
AtaHMGR3	LTR	CCGAAA	235	6	+	Low-temperature responsiveness	Stress Responsive
AtaHMGR4	LTR	CCGAAA	1050	6	-	Low-temperature responsiveness	Stress Responsive
AtaHMGR6	LTR	CCGAAA	47	6	-	Low-temperature responsiveness	Stress Responsive
AtaHMGR7	LTR	CCGAAA	457	6	+	Low-temperature responsiveness	Stress Responsive
AtaHMGR7	LTR	CCGAAA	473	6	+	Low-temperature responsiveness	Stress Responsive
AtaHMGR7	LTR	CCGAAA	1135	6	-	Low-temperature responsiveness	Stress Responsive
AtaHMGR7	LTR	CCGAAA	1256	6	+	Low-temperature responsiveness	Stress Responsive
AtaHMGR9	LTR	CCGAAA	1331	6	-	Low-temperature responsiveness	Stress Responsive
AtaHMGR12	LTR	CCGAAA	574	6	-	Low-temperature responsiveness	Stress Responsive
AtaHMGR13	LTR	CCGAAA	267	6	+	Low-temperature responsiveness	Stress Responsive
AtaHMGR13	LTR	CCGAAA	478	6	+	Low-temperature responsiveness	Stress Responsive
AtaHMGR15	LTR	CCGAAA	1665	6	+	Low-temperature responsiveness	Stress Responsive
AtaHMGR17	LTR	CCGAAA	458	6	+	Low-temperature responsiveness	Stress Responsive
AtaHMGR17	LTR	CCGAAA	469	6	+	Low-temperature responsiveness	Stress Responsive
AtaHMGR17	LTR	CCGAAA	485	6	+	Low-temperature responsiveness	Stress Responsive
AtaHMGR17	LTR	CCGAAA	1147	6	-	Low-temperature responsiveness	Stress Responsive
AtaHMGR17	LTR	CCGAAA	1268	6	+	Low-temperature responsiveness	Stress Responsive
AtaHMGR1	TGACG-motif	TGACG	16	5	-	MeJA-responsiveness	Phytohormone Responsive
AtaHMGR1	TGACG-motif	TGACG	29	5	-	MeJA-responsiveness	Phytohormone Responsive
AtaHMGR1	TGACG-motif	TGACG	1183	5	+	MeJA-responsiveness	Phytohormone Responsive
AtaHMGR1	CGTCA-motif	CGTCA	16	5	+	MeJA-responsiveness	Phytohormone Responsive
AtaHMGR1	CGTCA-motif	CGTCA	29	5	+	MeJA-responsiveness	Phytohormone Responsive
AtaHMGR1	CGTCA-motif	CGTCA	1183	5	-	MeJA-responsiveness	Phytohormone Responsive
AtaHMGR2	TGACG-motif	TGACG	337	5	+	MeJA-responsiveness	Phytohormone Responsive
AtaHMGR2	TGACG-motif	TGACG	351	5	+	MeJA-responsiveness	Phytohormone Responsive
AtaHMGR2	TGACG-motif	TGACG	910	5	-	MeJA-responsiveness	Phytohormone Responsive
AtaHMGR2	TGACG-motif	TGACG	1256	5	-	MeJA-responsiveness	Phytohormone Responsive
AtaHMGR2	CGTCA-motif	CGTCA	337	5	-	MeJA-responsiveness	Phytohormone Responsive
AtaHMGR2	CGTCA-motif	CGTCA	351	5	-	MeJA-responsiveness	Phytohormone Responsive
AtaHMGR2	CGTCA-motif	CGTCA	910	5	+	MeJA-responsiveness	Phytohormone Responsive
AtaHMGR2	CGTCA-motif	CGTCA	1256	5	+	MeJA-responsiveness	Phytohormone Responsive
AtaHMGR4	TGACG-motif	TGACG	1844	5	+	MeJA-responsiveness	Phytohormone Responsive
AtaHMGR4	CGTCA-motif	CGTCA	1844	5	-	MeJA-responsiveness	Phytohormone Responsive
AtaHMGR5	TGACG-motif	TGACG	562	5	+	MeJA-responsiveness	Phytohormone Responsive
AtaHMGR5	CGTCA-motif	CGTCA	562	5	-	MeJA-responsiveness	Phytohormone Responsive
AtaHMGR6	TGACG-motif	TGACG	1175	5	+	MeJA-responsiveness	Phytohormone Responsive
AtaHMGR6	TGACG-motif	TGACG	1713	5	+	MeJA-responsiveness	Phytohormone Responsive
AtaHMGR6	CGTCA-motif	CGTCA	1175	5	-	MeJA-responsiveness	Phytohormone Responsive
AtaHMGR6	CGTCA-motif	CGTCA	1713	5	-	MeJA-responsiveness	Phytohormone Responsive
AtaHMGR7	CGTCA-motif	CGTCA	515	5	-	MeJA-responsiveness	Phytohormone Responsive
AtaHMGR7	CGTCA-motif	CGTCA	626	5	-	MeJA-responsiveness	Phytohormone Responsive
AtaHMGR7	CGTCA-motif	CGTCA	695	5	-	MeJA-responsiveness	Phytohormone Responsive
AtaHMGR7	CGTCA-motif	CGTCA	959	5	-	MeJA-responsiveness	Phytohormone Responsive
AtaHMGR7	CGTCA-motif	CGTCA	1613	5	-	MeJA-responsiveness	Phytohormone Responsive
AtaHMGR7	CGTCA-motif	CGTCA	1844	5	-	MeJA-responsiveness	Phytohormone Responsive
AtaHMGR7	TGACG-motif	TGACG	515	5	+	MeJA-responsiveness	Phytohormone Responsive
AtaHMGR7	TGACG-motif	TGACG	626	5	+	MeJA-responsiveness	Phytohormone Responsive
AtaHMGR7	TGACG-motif	TGACG	695	5	+	MeJA-responsiveness	Phytohormone Responsive
AtaHMGR7	TGACG-motif	TGACG	959	5	+	MeJA-responsiveness	Phytohormone Responsive
AtaHMGR7	TGACG-motif	TGACG	1613	5	+	MeJA-responsiveness	Phytohormone Responsive
AtaHMGR7	TGACG-motif	TGACG	1844	5	+	MeJA-responsiveness	Phytohormone Responsive
AtaHMGR8	TGACG-motif	TGACG	1508	5	+	MeJA-responsiveness	Phytohormone Responsive
AtaHMGR8	TGACG-motif	TGACG	1925	5	-	MeJA-responsiveness	Phytohormone Responsive
AtaHMGR8	CGTCA-motif	CGTCA	1508	5	-	MeJA-responsiveness	Phytohormone Responsive
AtaHMGR8	CGTCA-motif	CGTCA	1925	5	+	MeJA-responsiveness	Phytohormone Responsive
AtaHMGR9	TGACG-motif	TGACG	1070	5	+	MeJA-responsiveness	Phytohormone Responsive
AtaHMGR9	CGTCA-motif	CGTCA	1070	5	-	MeJA-responsiveness	Phytohormone Responsive
AtaHMGR10	TGACG-motif	TGACG	201	5	-	MeJA-responsiveness	Phytohormone Responsive
AtaHMGR10	CGTCA-motif	CGTCA	201	5	+	MeJA-responsiveness	Phytohormone Responsive
AtaHMGR12	CGTCA-motif	CGTCA	54	5	+	MeJA-responsiveness	Phytohormone Responsive
AtaHMGR12	CGTCA-motif	CGTCA	527	5	-	MeJA-responsiveness	Phytohormone Responsive
AtaHMGR12	CGTCA-motif	CGTCA	550	5	-	MeJA-responsiveness	Phytohormone Responsive
AtaHMGR12	CGTCA-motif	CGTCA	1079	5	-	MeJA-responsiveness	Phytohormone Responsive
AtaHMGR12	CGTCA-motif	CGTCA	1946	5	-	MeJA-responsiveness	Phytohormone Responsive
AtaHMGR12	TGACG-motif	TGACG	54	5	-	MeJA-responsiveness	Phytohormone Responsive
AtaHMGR12	TGACG-motif	TGACG	527	5	+	MeJA-responsiveness	Phytohormone Responsive
AtaHMGR12	TGACG-motif	TGACG	550	5	+	MeJA-responsiveness	Phytohormone Responsive
AtaHMGR12	TGACG-motif	TGACG	1079	5	+	MeJA-responsiveness	Phytohormone Responsive
AtaHMGR12	TGACG-motif	TGACG	1946	5	+	MeJA-responsiveness	Phytohormone Responsive
AtaHMGR13	TGACG-motif	TGACG	101	5	-	MeJA-responsiveness	Phytohormone Responsive
AtaHMGR13	CGTCA-motif	CGTCA	101	5	+	MeJA-responsiveness	Phytohormone Responsive
AtaHMGR14	CGTCA-motif	CGTCA	637	5	-	MeJA-responsiveness	Phytohormone Responsive
AtaHMGR14	CGTCA-motif	CGTCA	766	5	-	MeJA-responsiveness	Phytohormone Responsive
AtaHMGR14	TGACG-motif	TGACG	637	5	+	MeJA-responsiveness	Phytohormone Responsive
AtaHMGR14	TGACG-motif	TGACG	766	5	+	MeJA-responsiveness	Phytohormone Responsive
AtaHMGR16	CGTCA-motif	CGTCA	15	5	+	MeJA-responsiveness	Phytohormone Responsive
AtaHMGR16	CGTCA-motif	CGTCA	28	5	+	MeJA-responsiveness	Phytohormone Responsive
AtaHMGR16	CGTCA-motif	CGTCA	1182	5	-	MeJA-responsiveness	Phytohormone Responsive
AtaHMGR16	TGACG-motif	TGACG	15	5	-	MeJA-responsiveness	Phytohormone Responsive
AtaHMGR16	TGACG-motif	TGACG	28	5	-	MeJA-responsiveness	Phytohormone Responsive
AtaHMGR16	TGACG-motif	TGACG	1182	5	+	MeJA-responsiveness	Phytohormone Responsive
AtaHMGR17	TGACG-motif	TGACG	527	5	+	MeJA-responsiveness	Phytohormone Responsive
AtaHMGR17	TGACG-motif	TGACG	638	5	+	MeJA-responsiveness	Phytohormone Responsive
AtaHMGR17	TGACG-motif	TGACG	707	5	+	MeJA-responsiveness	Phytohormone Responsive
AtaHMGR17	TGACG-motif	TGACG	971	5	+	MeJA-responsiveness	Phytohormone Responsive
AtaHMGR17	TGACG-motif	TGACG	1613	5	+	MeJA-responsiveness	Phytohormone Responsive
AtaHMGR17	TGACG-motif	TGACG	1844	5	+	MeJA-responsiveness	Phytohormone Responsive
AtaHMGR17	CGTCA-motif	CGTCA	527	5	-	MeJA-responsiveness	Phytohormone Responsive
AtaHMGR17	CGTCA-motif	CGTCA	638	5	-	MeJA-responsiveness	Phytohormone Responsive
AtaHMGR17	CGTCA-motif	CGTCA	707	5	-	MeJA-responsiveness	Phytohormone Responsive
AtaHMGR17	CGTCA-motif	CGTCA	971	5	-	MeJA-responsiveness	Phytohormone Responsive
AtaHMGR17	CGTCA-motif	CGTCA	1613	5	-	MeJA-responsiveness	Phytohormone Responsive
AtaHMGR17	CGTCA-motif	CGTCA	1844	5	-	MeJA-responsiveness	Phytohormone Responsive
AtaHMGR18	CGTCA-motif	CGTCA	1866	5	+	MeJA-responsiveness	Phytohormone Responsive
AtaHMGR18	TGACG-motif	TGACG	1866	5	-	MeJA-responsiveness	Phytohormone Responsive
AtaHMGR4	CAT-box	GCCACT	1360	6	-	Meristem expression	Plant Growth, Development and Metabolism
AtaHMGR4	CAT-box	GCCACT	1920	6	+	Meristem expression	Plant Growth, Development and Metabolism
AtaHMGR11	CAT-box	GCCACT	863	6	+	Meristem expression	Plant Growth, Development and Metabolism
AtaHMGR12	CAT-box	GCCACT	20	6	+	Meristem expression	Plant Growth, Development and Metabolism
AtaHMGR12	CAT-box	GCCACT	1134	6	-	Meristem expression	Plant Growth, Development and Metabolism
AtaHMGR15	CAT-box	GCCACT	1841	6	+	Meristem expression	Plant Growth, Development and Metabolism
AtaHMGR7	AE-box	AGAAACAA	197	8	+	Light responsiveness	Plant Growth, Development and Metabolism
AtaHMGR9	AE-box	AGAAACAA	290	8	-	Light responsiveness	Plant Growth, Development and Metabolism
AtaHMGR14	AE-box	AGAAACTT	742	8	-	Light responsiveness	Plant Growth, Development and Metabolism
AtaHMGR15	AE-box	AGAAACAA	31	8	-	Light responsiveness	Plant Growth, Development and Metabolism
AtaHMGR17	AE-box	AGAAACAA	208	8	+	Light responsiveness	Plant Growth, Development and Metabolism
AtaHMGR2	TCA-element	CCATCTTTTT	267	9	+	(SA)Salicylic acid responsiveness	Phytohormone Responsive
AtaHMGR2	TCA-element	TCAGAAGAGG	283	10	-	(SA)Salicylic acid responsiveness	Phytohormone Responsive
AtaHMGR4	TCA-element	CCATCTTTTT	1096	9	+	(SA)Salicylic acid responsiveness	Phytohormone Responsive
AtaHMGR5	TCA-element	CCATCTTTTT	1604	9	-	(SA)Salicylic acid responsiveness	Phytohormone Responsive
AtaHMGR6	TCA-element	TCAGAAGAGG	479	9	-	(SA)Salicylic acid responsiveness	Phytohormone Responsive
AtaHMGR6	TCA-element	CCATCTTTTT	1033	9	-	(SA)Salicylic acid responsiveness	Phytohormone Responsive
AtaHMGR7	TCA-element	TCAGAAGAGG	1649	9	-	(SA)Salicylic acid responsiveness	Phytohormone Responsive
AtaHMGR9	TCA-element	CCATCTTTTT	117	9	+	(SA)Salicylic acid responsiveness	Phytohormone Responsive
AtaHMGR11	TCA-element	CCATCTTTTT	1949	9	+	(SA)Salicylic acid responsiveness	Phytohormone Responsive
AtaHMGR17	TCA-element	TCAGAAGAGG	1649	9	-	(SA)Salicylic acid responsiveness	Phytohormone Responsive
AtaHMGR2	ARE	AAACCA	437	6	-	Anaerobic induction	Stress Responsive
AtaHMGR3	ARE	AAACCA	309	6	+	Anaerobic induction	Stress Responsive
AtaHMGR3	ARE	AAACCA	733	6	+	Anaerobic induction	Stress Responsive
AtaHMGR4	ARE	AAACCA	119	6	-	Anaerobic induction	Stress Responsive
AtaHMGR4	ARE	AAACCA	480	6	+	Anaerobic induction	Stress Responsive
AtaHMGR5	ARE	AAACCA	372	6	-	Anaerobic induction	Stress Responsive
AtaHMGR5	ARE	AAACCA	1013	6	+	Anaerobic induction	Stress Responsive
AtaHMGR5	ARE	AAACCA	1158	6	+	Anaerobic induction	Stress Responsive
AtaHMGR6	ARE	AAACCA	636	6	-	Anaerobic induction	Stress Responsive
AtaHMGR7	ARE	AAACCA	191	6	+	Anaerobic induction	Stress Responsive
AtaHMGR7	ARE	AAACCA	444	6	+	Anaerobic induction	Stress Responsive
AtaHMGR7	ARE	AAACCA	449	6	+	Anaerobic induction	Stress Responsive
AtaHMGR7	ARE	AAACCA	460	6	+	Anaerobic induction	Stress Responsive
AtaHMGR7	ARE	AAACCA	1132	6	-	Anaerobic induction	Stress Responsive
AtaHMGR9	ARE	AAACCA	814	6	+	Anaerobic induction	Stress Responsive
AtaHMGR10	ARE	AAACCA	1263	6	+	Anaerobic induction	Stress Responsive
AtaHMGR12	ARE	AAACCA	652	6	+	Anaerobic induction	Stress Responsive
AtaHMGR13	ARE	AAACCA	294	6	+	Anaerobic induction	Stress Responsive
AtaHMGR13	ARE	AAACCA	1209	6	-	Anaerobic induction	Stress Responsive
AtaHMGR14	ARE	AAACCA	233	6	-	Anaerobic induction	Stress Responsive
AtaHMGR14	ARE	AAACCA	1602	6	+	Anaerobic induction	Stress Responsive
AtaHMGR17	ARE	AAACCA	202	6	+	Anaerobic induction	Stress Responsive
AtaHMGR17	ARE	AAACCA	461	6	+	Anaerobic induction	Stress Responsive
AtaHMGR17	ARE	AAACCA	472	6	+	Anaerobic induction	Stress Responsive
AtaHMGR17	ARE	AAACCA	1144	6	-	Anaerobic induction	Stress Responsive
AtaHMGR18	ARE	AAACCA	1318	6	+	Anaerobic induction	Stress Responsive
AtaHMGR7	WUN-motif	AAATTTCCT	212	9	+	Wound-responsiveness	Stress Responsive
AtaHMGR11	WUN-motif	AAATTTCCT	1919	9	+	Wound-responsiveness	Stress Responsive
AtaHMGR17	WUN-motif	AAATTTCCT	223	9	+	Wound-responsiveness	Stress Responsive
AtaHMGR1	O2-site	GTTGACGTGA	1181	9	+	Zein metabolism	Plant Growth, Development and Metabolism
AtaHMGR2	O2-site	GATGA(C/T)(A/G)TG(A/G)	1540	8	-	Zein metabolism	Plant Growth, Development and Metabolism
AtaHMGR6	O2-site	GATGATGTGG	685	9	+	Zein metabolism	Plant Growth, Development and Metabolism
AtaHMGR12	O2-site	GTTGACGTGA	1404	9	+	Zein metabolism	Plant Growth, Development and Metabolism
AtaHMGR16	O2-site	GTTGACGTGA	1180	9	+	Zein metabolism	Plant Growth, Development and Metabolism

## Sheet: Table S6-2
Table S6-2 Quantitative distribution of cis-regulatory elements in AtaHMGR Genes
Functional Category	Function Description	AtaHMGR1	AtaHMGR10	AtaHMGR11	AtaHMGR12	AtaHMGR13	AtaHMGR14	AtaHMGR15	AtaHMGR16	AtaHMGR17	AtaHMGR18	AtaHMGR2	AtaHMGR3	AtaHMGR4	AtaHMGR5	AtaHMGR6	AtaHMGR7	AtaHMGR8	AtaHMGR9
Phytohormone Responsive	(ABA)Abscisic acid responsiveness	2	1	3	2	2	1	0	3	1	8	1	2	2	4	6	1	9	1
	(GA)Gibberellin responsiveness	0	1	1	0	0	1	0	0	0	2	1	2	1	1	1	1	0	1
	(IAA)Auxin responsiveness	0	1	1	1	2	0	1	0	1	2	1	0	0	2	0	1	2	1
	(SA)Salicylic acid responsiveness	0	0	1	0	0	0	0	0	1	0	2	0	1	1	2	1	0	1
	MeJA-responsiveness	6	2	0	10	2	4	0	6	12	2	8	0	2	2	4	12	4	2
Plant Growth, Development and Metabolism	Cell cycle regulation	0	0	0	0	0	0	0	0	0	0	0	0	1	0	0	0	0	0
	Circadian control	0	1	1	0	1	0	0	0	2	0	0	0	0	0	0	1	0	0
	Endosperm expression	0	0	0	3	0	1	2	0	0	0	0	0	0	0	0	0	0	0
	Flavonoid biosynthetic	0	0	0	0	0	1	0	0	0	0	0	1	0	0	0	0	0	0
	Light responsiveness	8	8	12	8	5	11	9	9	7	17	15	14	28	15	16	6	20	7
	Meristem expression	0	0	1	2	0	0	1	0	0	0	0	0	2	0	0	0	0	0
	Zein metabolism	1	0	0	1	0	0	0	1	0	0	1	0	0	0	1	0	0	0
Stress Responsive	(MYB) drought inducibility	1	1	1	2	1	0	0	0	1	3	1	1	0	2	0	1	3	0
	Anaerobic induction	0	1	0	1	2	2	0	0	4	1	1	2	2	3	1	5	0	1
	Anoxic specific inducibility	1	0	2	1	1	0	1	0	2	1	1	0	0	1	1	2	1	1
	Defense and stress responsiveness	0	0	0	1	4	0	0	0	0	1	0	0	1	0	0	0	1	0
	Low-temperature responsiveness	0	0	0	1	2	0	1	0	5	0	1	2	1	0	1	4	0	1
	Wound-responsiveness	0	0	1	0	0	0	0	0	1	0	0	0	0	0	0	1	0	0
