# Supplementary material for: Comprehensive genome-wide analysis of the HMGR gene family of Asparagus taliensis and functional validation of AtaHMGR10 under different abiotic stresses
Source: Front Plant Sci. 2025 Feb 20;16:1455592. doi: 10.3389/fpls.2025.1455592 (PMC11883692; doi:10.3389/fpls.2025.1455592)
Supplement: Supplementary file 1 [file DataSheet1.zip › Data Sheet 1/Data Sheet 1/Table S7. Secondary structure of AtaHMGR proteins.xlsx]

## Sheet: Table S7
Table S7. Secondary structure of AtaHMGR proteins
Protein ID	Alpha helix		Extended strand		Beta turn		Random coil
	Number of amino acids	%	Number of amino acids	%	Number of amino acids	%	Number of amino acids	%
AtaHMGR1	94	41.78	30	13.33	10	4.44	91	40.44
AtaHMGR2	3	3.3	32	35.16	9	9.89	47	51.65
AtaHMGR3	90	35.43	50	19.69	16	6.3	98	38.58
AtaHMGR4	64	44.76	26	18.18	10	6.99	43	30.07
AtaHMGR5	112	33.73	69	20.78	25	7.53	126	37.95
AtaHMGR6	52	30.41	31	18.13	14	8.19	74	43.27
AtaHMGR7	49	37.4	26	19.85	13	9.92	43	32.82
AtaHMGR8	272	47.47	71	12.39	29	5.06	201	35.08
AtaHMGR9	100	39.37	46	18.11	13	5.12	95	37.4
AtaHMGR10	256	44.76	79	13.81	31	5.42	206	36.01
AtaHMGR11	256	44.76	79	13.81	31	5.42	206	36.01
AtaHMGR12	131	31.26	60	14.32	27	6.44	201	47.97
AtaHMGR13	48	29.45	39	23.93	14	8.59	62	38.04
AtaHMGR14	11	10	49	44.55	15	13.64	35	31.82
AtaHMGR15	13	11.82	49	44.55	13	11.82	35	31.82
AtaHMGR16	94	41.59	30	13.27	9	3.98	93	41.15
AtaHMGR17	57	43.51	23	17.56	11	8.4	40	30.53
AtaHMGR18	267	47.94	73	13.11	32	5.75	185	33.21
