# Supplementary material for: Comprehensive genome-wide analysis of the HMGR gene family of Asparagus taliensis and functional validation of AtaHMGR10 under different abiotic stresses
Source: Front Plant Sci. 2025 Feb 20;16:1455592. doi: 10.3389/fpls.2025.1455592 (PMC11883692; doi:10.3389/fpls.2025.1455592)
Supplement: Supplementary file 1 [file DataSheet1.zip › Data Sheet 1/Data Sheet 1/Table S8. Docking Scores of AtaHMGR Proteins with Various Ligands (NAD, NADH, NADP, and NADPH).xlsx]

## Sheet: Table S8
Table S. Docking Scores of AtaHMGRs with NAD-Related Ligands
Table S8. Docking Scores of AtaHMGR Proteins with Various Ligands (NAD, NADH, NADP, and NADPH)
Gene name	Ligand	Docking score（kcal/mol）
AtaHMGR10	NAD	-7.6
AtaHMGR10	NADH	-8.8
AtaHMGR10	NADP	-7.2
AtaHMGR10	NADPH	-8.8
AtaHMGR11	NAD	-8.5
AtaHMGR11	NADH	-8.3
AtaHMGR11	NADP	-7.3
AtaHMGR11	NADPH	-9.3
AtaHMGR8	NAD	-8
AtaHMGR8	NADH	-8.6
AtaHMGR8	NADP	-7.7
AtaHMGR8	NADPH	-8.2
AtaHMGR18	NAD	-7.6
AtaHMGR18	NADH	-8.5
AtaHMGR18	NADP	-7.8
AtaHMGR18	NADPH	-8.4
