# Supplementary material for: Comprehensive genome-wide analysis of the HMGR gene family of Asparagus taliensis and functional validation of AtaHMGR10 under different abiotic stresses
Source: Front Plant Sci. 2025 Feb 20;16:1455592. doi: 10.3389/fpls.2025.1455592 (PMC11883692; doi:10.3389/fpls.2025.1455592)
Supplement: Supplementary file 1 [file DataSheet1.zip › Data Sheet 1/Data Sheet 1/Table S9. TPM values of genes in different tissues and in response to MeJA treatment in A. taliensis.xlsx]

## Sheet: Table S9
Table S9. TPM values of genes in different tissues and in response to MeJA treatment in A. taliensis
Gene ID	Gene Name	F_S1	F_S2	F_S3	R_S1	R_S2	R_S3	S_S1	S_S2	S_S3	MeJA_T0_S1	MeJA_T0_S2	MeJA_T0_S3	MeJA_T12_S1	MeJA_T12_S2	MeJA_T12_S3	MeJA_T24_S1	MeJA_T24_S2	MeJA_T24_S3	MeJA_T36_S1	MeJA_T36_S2	MeJA_T36_S3	MeJA_T48_S1	MeJA_T48_S2	MeJA_T48_S3	MeJA_T60_S1	MeJA_T60_S2	MeJA_T60_S3	MeJA_T72_S1	MeJA_T72_S2	MeJA_T72_S3
Ata01G025890.1	AtaHMGR1	0	0.136	0.198	0.278	0	0	0.1	0	0	0.056	0	0	0.068	0.19	0.085	0.081	0	0	0.077	0.077	0	0.145	0	0	0	0	0.092	0	0	0.082
Ata01G036190.1	AtaHMGR2	0	0	0	0	0	0	0.491	0	0	0	0	0	0	0	0	0	0	0	0	0	0	0	0	0	0	0	0	0	0	0
Ata02G000060.1	AtaHMGR3	0	0	0	0	0	0	0	0.192	0	0.05	0.193	0.061	0.06	0	0	0	0.126	0.123	0	0	0	0	0.236	0.232	0.257	0.168	0.082	0.083	0.088	0.218
Ata03G030000.1	AtaHMGR4	0	0	0	0	0	0	0	0	0	0	0	0	0	0	0	0	0	0	0	0.121	0	0	0	0	0	0	0	0	0	0
Ata03G036840.1	AtaHMGR5	0	0	0	0	0	0	0	0	0	0.076	0	0	0	0	0	0	0	0	0	0	0	0	0	0	0	0	0	0	0	0
Ata04G026270.1	AtaHMGR6	0	0	0.26	0	0	0	0.131	0.285	0.149	0	0	0.181	0	0	0	0	0	0	0.102	0	0	0	0	0	0	0	0.242	0.123	0	0.108
Ata05G007990.1	AtaHMGR7	0	0	0	0	0	0	0	0	0	0	0	0.354	0	0	0	0	0	0	0	0	0	0	0	0	0	0.162	0	0	0	0
Ata05G018500.1	AtaHMGR8	43.712	29.787	43.062	11.758	8.698	8.84	9.935	8.146	8.989	195.938	44.218	69.233	77.517	272.445	123.102	87.145	173.198	282.832	328.925	173.995	190.661	403.043	448.689	599.656	366.895	278.341	309.62	480.327	295.475	463.639
Ata05G023970.1	AtaHMGR9	0	0	0	0	0	0	0	0	0	0	0	0	0	0	0.3	0	0	0	0	0.137	0.07	0.064	0	0	0	0	0	0	0	0.145
Ata05G037630.1	AtaHMGR10	20.731	33.964	20.437	12.889	8.69	7.23	10.987	9.131	8.066	14.99	28.122	24.41	43.215	28.246	27	41.036	59.766	33.354	33.864	31.571	24.47	45.96	43.579	36.099	44.071	37.197	36.729	35.078	21.983	19.973
Ata05G037720.1	AtaHMGR11	21.377	36.616	22.095	20.108	10.911	10.108	15.61	12.722	10.563	15.869	29.68	26.491	44.932	29.769	28.869	43.171	61.496	34.255	35.229	32.891	25.883	47.051	44.489	37.44	50.611	38.039	38.05	35.605	27.192	20.319
Ata06G012300.1	AtaHMGR12	0	0	0	0	0	0	0	0	0	0	0	0	0	0	0	0	0.038	0	0	0	0	0	0	0.047	0	0	0	0	0	0
Ata07G042230.1	AtaHMGR13	0	0	0	0.192	0.331	0.174	0	0.299	0	0	0	0	0.094	0	0.117	0.111	0	0	0	0.106	0	0.1	0	0	0	0	0	0	0	0.113
Ata08G015310.1	AtaHMGR14	0	0	0	0	0	0	0	0	0	0	0	0	0	0	0	0	0	0	0	0	0	0	0	0	0	0	0	0	0	0
Ata08G026250.1	AtaHMGR15	0	0	0	0	0	0	0	0	0	0	0	0	0	0	0	0	0	0	0	0	0	0	0	0	0	0	0	0	0.203	0
Ata0G004360.1	AtaHMGR16	0	0.135	0.197	0.416	0	0	0	0	0	0.056	0	0	0.068	0.189	0.084	0.081	0	0	0	0	0	0	0	0.087	0	0	0	0	0	0.081
Ata0G007610.1	AtaHMGR17	0	0	0	0	0	0	0	0	0	0	0	0	0	0.108	0	0	0	0	0	0	0	0	0	0	0	0	0.157	0	0	0
Ata0G021390.1	AtaHMGR18	31.091	30.557	31.995	14.941	9.338	9.789	8.464	9.5	9.214	150.071	29.163	35.613	60.369	201.76	92.57	75.752	170.171	264.709	245.098	91.932	153.169	383.473	402.865	553.66	301.902	217.35	240.968	405.723	338.416	360.208
